# Supplementary material for: Unraveling quantitative trait loci (QTL) overlapping epigenomic regulatory regions associated with feeding behavior in pigs
Source: Front Genet. 2026 Apr 10;17:1779847. doi: 10.3389/fgene.2026.1779847 (PMC13105475; doi:10.3389/fgene.2026.1779847)
Supplement: Supplementary file 1 [file Table1.xlsx]

## Sheet: SNPs
Supplementary Table 1. Summary of significantly associated SNPs, including chromosomal location, SNP count, and p-values for AFIV, AOTD Landrace and AOTD Yorkshire.
AFIV - Landrace					AOTD - Landrace					AOTD - Yorkshire
rsID	Number of SNP	CHR	Position	Pvalue	rsID	Number of SNP	CHR	Position	Pvalue	rsID	Number of SNP	CHR	Position	Pvalue
rs706356794	137	1	7315266	8.35866e-16	rs345929299	31835	13	196192190	2.87725e-15	rs80802095	3009	1	148863975	8.15582e-23
rs81258794	143	1	7525648	4.62842e-27	rs81305085	32220	14	7815388	6.84575e-18	rs80953447	8295	2	147257417	1.54748e-19
rs81000936	149	1	7722553	1.97638e-26	rs327605041	38792	17	6526991	1.36593e-15	rs81356557	5982	2	27012537	6.76177e-17
rs80989619	271	1	13891308	5.25238e-16						rs329447474	6648	2	60725486	4.54542e-14
rs81353664	751	1	39514088	2.78104e-22						rs320342888	8452	3	3397178	2.04868e-18
rs81322980	766	1	40255855	1.66155e-20						rs342000545	8417	3	1442851	6.94986e-15
rs80947483	805	1	42542129	7.47765e-25						rs80994219	12756	4	92239495	9.92297e-19
rs81354307	1083	1	56615016	2.23496e-16						rs80942049	12610	4	85956418	3.16485e-16
rs80963454	1131	1	58860534	8.97942e-15						rs80995486	12758	4	92336741	4.40817e-15
rs332787919	1147	1	59750229	3.73079e-18						rs338353309	14313	5	42675780	6.21471e-20
rs324463673	1149	1	59838857	3.73079e-18						rs323099251	13582	5	5308025	2.01377e-17
rs331613295	1800	1	99755102	2.686e-19						rs81395237	16066	6	32664381	7.51058e-19
rs322028928	1995	1	110165968	1.78669e-21						rs338726530	18285	6	158628760	1.08408e-17
rs80925652	2022	1	111162183	6.25267e-20						rs81258652	18507	6	170366022	4.77826e-17
rs318611709	2025	1	111244629	3.62942e-19						rs319829571	15474	6	607837	5.8058e-14
rs81324694	4012	1	251166477	1.37897e-15						rs691778017	27044	10	19824197	3.32211e-14
rs80847081	4051	1	252966947	2.34143e-15						rs346076383	28930	11	41583153	5.03679e-14
rs81351982	4081	1	254856865	1.27986e-27						rs329859103	35330	14	14355632	3.88325e-21
rs81364937	4708	2	14770110	5.35897e-16						rs80953447	35327	14	14247493	1.05368e-17
rs81355954	4842	2	20953324	3.85169e-15						rs80878221	37785	14	131834831	2.05805e-16
rs81262926	4897	2	24025590	4.21511e-24						rs322397785	39611	15	83163060	2.55719e-14
rs322524037	4900	2	24141816	5.82721e-23						rs80811001	43029	17	30803219	3.77463e-18
rs81316020	4901	2	24179887	6.63011e-23
rs81362949	6462	2	114595202	6.84346e-18
rs81325769	6923	2	138402311	7.20723e-17
rs337487706	7256	3	1244648	4.87491e-15
rs330236104	7366	3	8405737	3.74706e-16
rs708667419	7463	3	12875482	1.61634e-16
rs81374594	7488	3	14818237	6.03918e-16
rs340532401	7500	3	15431905	4.25215e-17
rs332153735	9514	3	122734768	1.93179e-20
rs81377876	9537	3	124303840	1.2754e-26
rs327828026	9605	3	127843683	5.65688e-16
rs80849862	10353	4	34358371	1.80932e-15
rs318519332	10719	4	55450589	9.03448e-17
rs327900777	10805	4	59454241	1.32421e-15
rs342884424	11878	4	115769310	8.54751e-15
rs81000267	11879	4	115852007	4.90899e-18
rs343012530	11895	4	116935797	3.01866e-16
rs80884658	11911	4	117807307	2.40977e-20
rs80856860	12011	4	123227073	1.82853e-18
rs713742578	12126	4	128558105	1.44144e-15
rs337828808	12242	5	5127309	6.89365e-20
rs327058679	13674	5	80396835	1.38977e-19
rs343936313	13681	5	80943890	1.08488e-18
rs344010979	13971	5	97198490	1.89485e-19
rs328352573	14182	6	3556249	1.87443e-20
rs323683363	14187	6	3743478	5.41269e-22
rs326007868	14190	6	3921418	6.31121e-18
rs323997164	14632	6	30876290	2.15895e-15
rs344546892	14863	6	44492916	4.68789e-19
rs344546892	14866	6	44692451	8.11573e-21
rs81508307	14881	6	45581564	1.19883e-18
rs81508307	14882	6	45615112	3.41134e-17
rs339939613	15363	6	71790066	3.21252e-16
rs329942501	15481	6	77512690	6.63548e-16
rs712096782	15482	6	77523283	6.75436e-16
rs791154963	15483	6	77533416	6.63548e-16
rs331268916	15750	6	96296871	4.02875e-15
rs329226865	15754	6	96491567	1.54369e-22
rs81265150	15803	6	99118520	9.99066e-15
rs81347503	15805	6	99307882	1.859e-16
rs1110558590	16262	6	127913089	1.03162e-15
rs3474868980	16263	6	127935671	3.88458e-15
rs340884352	16265	6	128082067	1.1949e-18
rs81353174	16266	6	128110732	4.58487e-16
rs321752198	16267	6	128155674	1.57656e-17
rs81353143	16268	6	128198071	4.58487e-16
rs81391342	16275	6	128736591	3.81795e-16
rs340742934	16276	6	128756966	1.23649e-16
rs3471939244	16637	6	153344062	2.87612e-15
rs81393139	16666	6	154702630	1.32584e-18
rs81393423	16686	6	155510693	1.23396e-28
rs320836863	16687	6	155517259	4.19296e-27
rs324220540	16722	6	157139133	1.99987e-19
rs81394318	16900	6	166781955	4.84002e-19
rs330238604	17697	7	37195577	5.14039e-18
rs343712497	18340	7	73221610	3.65021e-15
rs80970878	18796	7	103189827	5.31881e-15
rs80889242	18997	7	114999265	5.51629e-18
rs81407080	19180	8	3186464	9.51857e-15
rs81307460	19377	8	12592573	2.31689e-17
rs81335971	19378	8	12604084	1.92683e-17
rs334685776	19916	8	38966059	1.1881e-15
rs340257465	21931	9	18728245	1.4595e-22
rs81410636	22538	9	46759484	2.25213e-15
rs345341314	22589	9	48665628	3.68632e-20
rs319278606	22888	9	64366063	8.26435e-16
rs81339096	22927	9	66131586	2.10599e-19
rs331519032	22963	9	67935383	1.65351e-25
rs788621679	23031	9	71310846	3.85894e-16
rs320048765	23094	9	74382331	2.01775e-15
rs326166766	23095	9	74458096	2.01775e-15
rs81224512	24517	10	5997111	5.7737e-15
rs321477441	24527	10	6448294	3.07918e-16
rs81422182	24834	10	22352210	3.03563e-15
rs713608621	24887	10	25502649	1.63156e-15
rs81223427	25106	10	39625048	1.15735e-15
rs318352074	25240	10	46083236	7.64254e-15
rs329801144	25303	10	49175959	1.69896e-23
rs340781589	25798	11	2484609	2.54235e-17
rs697692586	25840	11	4720891	1.80336e-16
rs81431415	25869	11	6549671	2.50461e-16
rs337441745	25906	11	9864023	6.96228e-16
rs80813241	26362	11	33903831	1.7776e-15
rs80887215	26870	11	62534113	3.58839e-18
rs787594672	26926	11	65626852	2.32411e-15
rs81227709	26943	11	66242426	7.92546e-15
rs81433144	27733	12	26333018	4.13108e-15
rs81435305	28009	12	41750353	7.65401e-15
rs321603244	28117	12	47249877	9.7887e-21
rs340538995	28205	12	52358073	1.67785e-16
rs331550037	28407	13	3009941	4.37015e-15
rs333888937	28487	13	6675338	2.0036e-15
rs80980930	28613	13	13147906	1.17417e-15
rs80878544	29433	13	58172106	3.80907e-15
rs340799872	29827	13	79306567	3.49142e-17
rs334919156	29882	13	82316439	4.45836e-15
rs80883073	30217	13	100448734	2.55597e-16
rs319738565	31420	13	169892304	1.77152e-16
rs335423719	31429	13	170251578	1.58526e-17
rs341686082	31430	13	170274080	4.77044e-18
rs338556118	31433	13	170433420	2.91274e-22
rs333866850	31538	13	177356010	4.49385e-16
rs319199052	31658	13	186725968	1.77113e-15
rs335634403	31739	13	191492010	1.63251e-16
rs80965666	31816	13	194913333	1.15e-18
rs80965666	31817	13	195077782	1.04707e-20
rs332251084	31887	13	199565258	2.08602e-16
rs342558972	31897	13	200126994	2.82885e-15
rs81317339	31905	13	200458655	3.40085e-20
rs80970752	32107	14	1533258	1.25147e-16
rs343037967	32134	14	2968115	4.10895e-25
rs80911456	32273	14	10782938	1.57709e-15
rs80920128	32343	14	14214287	5.14316e-15
rs80947991	32345	14	14269962	9.502e-20
rs329859103	32347	14	14355632	4.87007e-19
rs80916848	32573	14	25892144	3.76499e-15
rs325330127	34213	14	115343783	4.17521e-17
rs321261272	34536	14	132792805	7.4547e-17
rs80923801	34721	15	234102	1.55471e-18
rs81478807	34784	15	3247916	6.33843e-17
rs328451212	34961	15	13978323	3.25908e-15
rs80975642	34962	15	14013036	3.17612e-15
rs81452848	35563	15	45464158	5.18838e-15
rs325117437	35571	15	45950926	2.55387e-21
rs81260214	35572	15	45986063	3.93623e-26
rs81317005	35573	15	46078688	3.83476e-19
rs81285166	35574	15	46111696	1.78886e-19
rs320586897	35575	15	46135572	3.93623e-26
rs340470248	35578	15	46317968	2.76671e-15
rs80785488	35582	15	46737076	1.72654e-25
rs80910320	35583	15	46768326	3.7289e-15
rs336599803	35585	15	46851767	1.54687e-16
rs330326808	35587	15	46913977	4.94647e-17
rs346256024	35607	15	47669986	8.69625e-24
rs336228067	35737	15	55138625	2.26644e-26
rs341431588	36361	15	97889667	2.34389e-19
rs336772413	36561	15	109282121	1.28838e-19
rs80994609	36562	15	109313625	3.52036e-20
rs81454257	36566	15	109531030	1.46351e-17
rs81273054	37050	15	134954924	9.31676e-19
rs81335725	37068	15	135871164	4.82583e-25
rs81297506	37200	16	2076588	7.12729e-19
rs344220319	38147	16	53864548	5.41475e-22
rs701480279	38149	16	53951823	4.14166e-16
rs81460599	38210	16	57059734	5.07228e-15
rs344223988	38462	16	70296579	1.00918e-15
rs344577151	38505	16	73010509	1.25681e-17
rs331119584	38679	17	1486143	9.6111e-18
rs338512906	38680	17	1511732	8.68645e-21
rs80943823	39229	17	29497617	3.81182e-15
rs324088794	39330	17	33875435	7.37997e-15
rs690758306	39331	17	33896153	2.14034e-15
rs700510381	39338	17	34171511	2.95437e-15
rs318348202	39862	17	61586644	1.88644e-21
rs340428362	39893	18	1734181	2.50905e-17
rs343762337	39897	18	2065077	2.1761e-15
rs337475204	40192	18	15323362	1.55606e-16
rs81467960	40398	18	24843493	5.93593e-16
rs81467972	40399	18	24887186	2.68157e-15
rs344187997	40709	18	39363248	4.50996e-16
rs333977364	40720	18	39957930	6.01855e-16
rs327363747	40900	18	48720008	1.45325e-15
rs345565640	40901	18	48746439	5.69273e-16
rs335442433	41043	18	55533192	4.52664e-16

## Sheet: Variance explained (%)
Supplementary Table 2. Summarizes the top 1% of windows explaining the highest proportion of variance for feeding behavior traits in the Yorkshire and Landrace breed.
Yorkshire					Landrace
Trait	Chromosome: Window (Mb)	Variance explained (%)	Number of SNPs	Notes	Trait	Chromosome: Window (Mb)	Variance explained (%)	Number of SNPs	Notes
AFIV	SSC1:60147645-62583607	0.79	30	Top 1% window	AFIV	SSC2:76315620-79213465	1.34	30	Top 1% window
AFIV	SSC7:104557781-106703278	0.72	30	Top 1% window	AFIV	SSC16:43823462-46425327	0.87	30	Top 1% window
AFIV	SSC16:48220260-52036986	0.67	30	Top 1% window	AFIV	SSC13:168811030-173207185	0.87	30	Top 1% window
AFIV	SSC8:129007590-131988503	0.63	30	Top 1% window	AFIV	SSC1:108140276-110789856	0.67	30	Top 1% window
AFIV	SSC14:82660183-85296692	0.52	30	Top 1% window	AFIV	SSC1:97943288-101933613	0.66	30	Top 1% window
AFIV	SSC14:129792523-132730213	0.49	30	Top 1% window	AFIV	SSC1:57406778-60235024	0.63	30	Top 1% window
AFRV	SSC7:104601281-106923304	0.7	30	Top 1% window	AFRV	SSC13:168790889-173119285	1.02	30	Top 1% window
AFRV	SSC14:82660183-85296692	0.57	30	Top 1% window	AFRV	SSC14:37031127-39745195	0.85	30	Top 1% window
AFRV	SSC1:40017608-42772625	0.56	30	Top 1% window	AFRV	SSC16:43133900-45790346	0.72	30	Top 1% window
AFRV	SSC1:129852338-133094360	0.55	30	Top 1% window	AFRV	SSC2:76315620-79213465	0.69	30	Top 1% window
AFRV	SSC17:46724266-49607627	0.55	30	Top 1% window	AFRV	SSC16:4152162-7328908	0.58	30	Top 1% window
AFRV	SSC4:83963268-87265811	0.52	30	Top 1% window	AFRV	SSC11:59338272-62853453	0.57	30	Top 1% window
ANVD	SSC2:96420000-99247587	0.99	30	Top 1% window	ANVD	SSC6:54290922-58511405	0.84	30	Top 1% window
ANVD	SSC9:93267155-96727333	0.65	30	Top 1% window	ANVD	SSC13:169692330-173867208	0.6	30	Top 1% window
ANVD	SSC4:91214454-93525544	0.63	30	Top 1% window	ANVD	SSC5:8566151-11166785	0.58	30	Top 1% window
ANVD	SSC2:42582232-45277946	0.63	30	Top 1% window	ANVD	SSC9:87521695-90064594	0.58	30	Top 1% window
ANVD	SSC9:90489333-92756754	0.6	30	Top 1% window	ANVD	SSC6:70071911-72802884	0.58	30	Top 1% window
ANVD	SSC6:166933585-170366022	0.55	30	Top 1% window	ANVD	SSC13:129490251-132616132	0.57	30	Top 1% window
AOTD	SSC2:96420000-99247587	1.2	30	Top 1% window	AOTD	SSC6:54290922-58511405	1.06	30	Top 1% window
AOTD	SSC6:167180506-170453088	0.77	30	Top 1% window	AOTD	SSC5:8918198-11392957	0.7	30	Top 1% window
AOTD	SSC2:26941468-29743544	0.56	30	Top 1% window	AOTD	SSC6:49857179-53057598	0.69	30	Top 1% window
AOTD	SSC1:146816331-149745061	0.56	30	Top 1% window	AOTD	SSC6:71065766-73774946	0.66	30	Top 1% window
AOTD	SSC2:42642742-45302406	0.55	30	Top 1% window	AOTD	SSC13:129490251-132616132	0.66	30	Top 1% window
AOTD	SSC11:59633784-62406802	0.54	30	Top 1% window	AOTD	SSC2:8894947-12006992	0.63	30	Top 1% window
AOTV	SSC16:48220260-52036986	0.78	30	Top 1% window	AOTV	SSC3:24026971-26542163	0.68	30	Top 1% window
AOTV	SSC2:97477507-100390632	0.67	30	Top 1% window	AOTV	SSC18:45893621-49167822	0.61	30	Top 1% window
AOTV	SSC4:49695938-56461552	0.58	30	Top 1% window	AOTV	SSC16:13459106-17240714	0.6	30	Top 1% window
AOTV	SSC4:39912228-42973158	0.58	30	Top 1% window	AOTV	SSC1:164956845-167473211	0.57	30	Top 1% window
AOTV	SSC13:72269455-75256357	0.54	30	Top 1% window	AOTV	SSC4:36107381-39600960	0.55	30	Top 1% window
AOTV	SSC9:17889578-20763017	0.48	30	Top 1% window	AOTV	SSC6:35968741-39349175	0.53	30	Top 1% window

## Sheet: VEP
Supplementary Table 3. Functional annotation of selected SNPs based on genomic position and consequence for AFIV, AOTD Landrace and AOTD Yorkshire.
AFIV_Landrace
#Uploaded_variation	Location	Allele	Consequence	IMPACT	SYMBOL	Gene	Feature_type	Feature	BIOTYPE	cDNA_position	CDS_position	Protein_position	Amino_acids	Codons	Existing_variation	REF_ALLELE	UPLOADED_ALLELE	DISTANCE	STRAND	FLAGS	SYMBOL_SOURCE	HGNC_ID	APPRIS	SIFT
rs322028928	1:110165968-110165968	T	intron_variant,non_coding_transcript_variant	MODIFIER	-	ENSSSCG00000046421	Transcript	ENSSSCT00000069893.2	lncRNA	-	-	-	-	-	rs322028928	C	C/T	-	1	-	-	-	-	-
rs80925652	1:111162183-111162183	A	intergenic_variant	MODIFIER	-	-	-	-	-	-	-	-	-	-	rs80925652	G	G/A	-	-	-	-	-	-	-
rs318611709	1:111244629-111244629	A	intergenic_variant	MODIFIER	-	-	-	-	-	-	-	-	-	-	rs318611709	G	G/A	-	-	-	-	-	-	-
rs80989619	1:13891308-13891308	C	intron_variant	MODIFIER	-	ENSSSCG00000004081	Transcript	ENSSSCT00000004510.5	protein_coding	-	-	-	-	-	rs80989619	A	A/C	-	1	-	-	-	-	-
rs80989619	1:13891308-13891308	C	intron_variant	MODIFIER	-	ENSSSCG00000004081	Transcript	ENSSSCT00000030512.4	protein_coding	-	-	-	-	-	rs80989619	A	A/C	-	1	-	-	-	-	-
rs80989619	1:13891308-13891308	C	intron_variant	MODIFIER	-	ENSSSCG00000004081	Transcript	ENSSSCT00000074076.2	protein_coding	-	-	-	-	-	rs80989619	A	A/C	-	1	-	-	-	-	-
rs80989619	1:13891308-13891308	C	intron_variant	MODIFIER	-	ENSSSCG00000004081	Transcript	ENSSSCT00000077268.2	protein_coding	-	-	-	-	-	rs80989619	A	A/C	-	1	-	-	-	P1	-
rs80989619	1:13891308-13891308	C	intron_variant	MODIFIER	-	ENSSSCG00000004081	Transcript	ENSSSCT00000080474.2	protein_coding	-	-	-	-	-	rs80989619	A	A/C	-	1	-	-	-	-	-
rs80989619	1:13891308-13891308	C	intron_variant	MODIFIER	-	ENSSSCG00000004081	Transcript	ENSSSCT00000087508.2	protein_coding	-	-	-	-	-	rs80989619	A	A/C	-	1	-	-	-	-	-
rs81324694	1:251166477-251166477	T	intron_variant	MODIFIER	PALM2AKAP2	ENSSSCG00000033120	Transcript	ENSSSCT00000005996.4	protein_coding	-	-	-	-	-	rs81324694	C	C/T	-	1	-	EntrezGene	-	-	-
rs81324694	1:251166477-251166477	T	intron_variant	MODIFIER	PALM2AKAP2	ENSSSCG00000033120	Transcript	ENSSSCT00000040771.3	protein_coding	-	-	-	-	-	rs81324694	C	C/T	-	1	-	EntrezGene	-	-	-
rs81324694	1:251166477-251166477	T	intron_variant	MODIFIER	PALM2AKAP2	ENSSSCG00000033120	Transcript	ENSSSCT00000047793.3	protein_coding	-	-	-	-	-	rs81324694	C	C/T	-	1	-	EntrezGene	-	-	-
rs81324694	1:251166477-251166477	T	intron_variant	MODIFIER	PALM2AKAP2	ENSSSCG00000033120	Transcript	ENSSSCT00000053208.3	protein_coding	-	-	-	-	-	rs81324694	C	C/T	-	1	-	EntrezGene	-	-	-
rs81324694	1:251166477-251166477	T	intron_variant	MODIFIER	PALM2AKAP2	ENSSSCG00000033120	Transcript	ENSSSCT00000059579.3	protein_coding	-	-	-	-	-	rs81324694	C	C/T	-	1	-	EntrezGene	-	-	-
rs81324694	1:251166477-251166477	T	intron_variant	MODIFIER	PALM2AKAP2	ENSSSCG00000033120	Transcript	ENSSSCT00000062069.2	protein_coding	-	-	-	-	-	rs81324694	C	C/T	-	1	-	EntrezGene	-	-	-
rs81324694	1:251166477-251166477	T	intron_variant	MODIFIER	PALM2AKAP2	ENSSSCG00000033120	Transcript	ENSSSCT00000063147.3	protein_coding	-	-	-	-	-	rs81324694	C	C/T	-	1	-	EntrezGene	-	-	-
rs81324694	1:251166477-251166477	T	intron_variant	MODIFIER	PALM2AKAP2	ENSSSCG00000033120	Transcript	ENSSSCT00000066152.2	protein_coding	-	-	-	-	-	rs81324694	C	C/T	-	1	-	EntrezGene	-	-	-
rs81324694	1:251166477-251166477	T	intron_variant	MODIFIER	PALM2AKAP2	ENSSSCG00000033120	Transcript	ENSSSCT00000098446.1	protein_coding	-	-	-	-	-	rs81324694	C	C/T	-	1	-	EntrezGene	-	A2	-
rs80847081	1:252966947-252966947	A	intergenic_variant	MODIFIER	-	-	-	-	-	-	-	-	-	-	rs80847081	G	G/A	-	-	-	-	-	-	-
rs81351982	1:254856865-254856865	G	intron_variant	MODIFIER	COL27A1	ENSSSCG00000005487	Transcript	ENSSSCT00000006033.5	protein_coding	-	-	-	-	-	rs81351982	A	A/G	-	1	-	HGNC	HGNC:22986	P1	-
rs81353664	1:39514088-39514088	T	intron_variant	MODIFIER	TRDN	ENSSSCG00000027613	Transcript	ENSSSCT00000077226.1	protein_coding	-	-	-	-	-	rs81353664	C	C/T	-	1	-	HGNC	HGNC:12261	P1	-
rs81322980	1:40255855-40255855	T	intergenic_variant	MODIFIER	-	-	-	-	-	-	-	-	-	-	rs81322980	C	C/T	-	-	-	-	-	-	-
rs80947483	1:42542129-42542129	T	upstream_gene_variant	MODIFIER	-	ENSSSCG00000004243	Transcript	ENSSSCT00000064111.1	protein_coding	-	-	-	-	-	rs80947483	C	C/T	2119	1	-	-	-	P1	-
rs81354307	1:56615016-56615016	T	intergenic_variant	MODIFIER	-	-	-	-	-	-	-	-	-	-	rs81354307	C	C/T	-	-	-	-	-	-	-
rs80963454	1:58860534-58860534	G	non_coding_transcript_exon_variant	MODIFIER	-	ENSSSCG00000062376	Transcript	ENSSSCT00000095868.1	lncRNA	3841	-	-	-	-	rs80963454	A	A/G	-	1	-	-	-	-	-
rs332787919	1:59750229-59750229	C	intergenic_variant	MODIFIER	-	-	-	-	-	-	-	-	-	-	rs332787919	T	T/C	-	-	-	-	-	-	-
rs324463673	1:59838857-59838857	T	intergenic_variant	MODIFIER	-	-	-	-	-	-	-	-	-	-	rs324463673	C	C/T	-	-	-	-	-	-	-
rs706356794	1:7315266-7315266	G	intron_variant	MODIFIER	SLC22A2	ENSSSCG00000004040	Transcript	ENSSSCT00000004468.4	protein_coding	-	-	-	-	-	rs706356794	A	A/G	-	1	-	HGNC	HGNC:10966	P1	-
rs81258794	1:7525648-7525648	G	downstream_gene_variant	MODIFIER	MAS1	ENSSSCG00000059431	Transcript	ENSSSCT00000098365.1	protein_coding	-	-	-	-	-	rs81258794	A	A/G	2213	-1	-	HGNC	HGNC:6899	P1	-
rs81000936	1:7722553-7722553	T	intergenic_variant	MODIFIER	-	-	-	-	-	-	-	-	-	-	rs81000936	C	C/T	-	-	-	-	-	-	-
rs331613295	1:99755102-99755102	G	intron_variant	MODIFIER	MYO5B	ENSSSCG00000004511	Transcript	ENSSSCT00000004983.5	protein_coding	-	-	-	-	-	rs331613295	A	A/G	-	-1	-	HGNC	HGNC:7603	-	-
rs331613295	1:99755102-99755102	G	intron_variant	MODIFIER	MYO5B	ENSSSCG00000004511	Transcript	ENSSSCT00000086764.2	protein_coding	-	-	-	-	-	rs331613295	A	A/G	-	-1	-	HGNC	HGNC:7603	P1	-
rs81422182	10:22352210-22352210	G	intergenic_variant	MODIFIER	-	-	-	-	-	-	-	-	-	-	rs81422182	A	A/G	-	-	-	-	-	-	-
rs713608621	10:25502649-25502649	T	intron_variant	MODIFIER	-	ENSSSCG00000027557	Transcript	ENSSSCT00000060556.3	protein_coding	-	-	-	-	-	rs713608621	C	C/T	-	1	-	-	-	P1	-
rs81223427	10:39625048-39625048	C	intron_variant	MODIFIER	MPP7	ENSSSCG00000011070	Transcript	ENSSSCT00000012114.5	protein_coding	-	-	-	-	-	rs81223427	T	T/C	-	-1	-	HGNC	HGNC:26542	-	-
rs81223427	10:39625048-39625048	C	intron_variant	MODIFIER	MPP7	ENSSSCG00000011070	Transcript	ENSSSCT00000039877.2	protein_coding	-	-	-	-	-	rs81223427	T	T/C	-	-1	-	HGNC	HGNC:26542	-	-
rs81223427	10:39625048-39625048	C	intron_variant	MODIFIER	MPP7	ENSSSCG00000011070	Transcript	ENSSSCT00000054442.2	protein_coding	-	-	-	-	-	rs81223427	T	T/C	-	-1	-	HGNC	HGNC:26542	-	-
rs81223427	10:39625048-39625048	C	intron_variant	MODIFIER	MPP7	ENSSSCG00000011070	Transcript	ENSSSCT00000057635.2	protein_coding	-	-	-	-	-	rs81223427	T	T/C	-	-1	-	HGNC	HGNC:26542	P1	-
rs318352074	10:46083236-46083236	C	intergenic_variant	MODIFIER	-	-	-	-	-	-	-	-	-	-	rs318352074	T	T/C	-	-	-	-	-	-	-
rs329801144	10:49175959-49175959	C	intron_variant	MODIFIER	APBB1IP	ENSSSCG00000030156	Transcript	ENSSSCT00000066108.3	protein_coding	-	-	-	-	-	rs329801144	T	T/C	-	-1	-	HGNC	HGNC:17379	P1	-
rs81224512	10:5997111-5997111	C	intergenic_variant	MODIFIER	-	-	-	-	-	-	-	-	-	-	rs81224512	A	A/C/G	-	-	-	-	-	-	-
rs81224512	10:5997111-5997111	G	intergenic_variant	MODIFIER	-	-	-	-	-	-	-	-	-	-	rs81224512	A	A/C/G	-	-	-	-	-	-	-
rs321477441	10:6448294-6448294	G	intron_variant	MODIFIER	-	ENSSSCG00000038066	Transcript	ENSSSCT00000059954.3	protein_coding	-	-	-	-	-	rs321477441	A	A/G	-	-1	-	-	-	P1	-
rs340781589	11:2484609-2484609	G	intergenic_variant	MODIFIER	-	-	-	-	-	-	-	-	-	-	rs340781589	A	A/G	-	-	-	-	-	-	-
rs80813241	11:33903831-33903831	G	intergenic_variant	MODIFIER	-	-	-	-	-	-	-	-	-	-	rs80813241	A	A/G	-	-	-	-	-	-	-
rs697692586	11:4720891-4720891	T	non_coding_transcript_exon_variant	MODIFIER	-	ENSSSCG00000058070	Transcript	ENSSSCT00000094817.1	lncRNA	370	-	-	-	-	rs697692586	C	C/T	-	-1	-	-	-	-	-
rs80887215	11:62534113-62534113	G	intron_variant	MODIFIER	GPC6	ENSSSCG00000009489	Transcript	ENSSSCT00000058853.3	protein_coding	-	-	-	-	-	rs80887215	T	T/G	-	1	-	HGNC	HGNC:4454	P1	-
rs81431415	11:6549671-6549671	G	intron_variant	MODIFIER	SLC7A1	ENSSSCG00000029456	Transcript	ENSSSCT00000010217.5	protein_coding	-	-	-	-	-	rs81431415	A	A/G	-	-1	-	HGNC	HGNC:11057	P1	-
rs787594672	11:65626851-65626853	-	intron_variant	MODIFIER	HS6ST3	ENSSSCG00000009503	Transcript	ENSSSCT00000010420.4	protein_coding	-	-	-	-	-	rs787594672	GT	GT/-	-	1	-	HGNC	HGNC:19134	P1	-
rs332351955	11:65626852-65626852	A	intron_variant	MODIFIER	HS6ST3	ENSSSCG00000009503	Transcript	ENSSSCT00000010420.4	protein_coding	-	-	-	-	-	rs332351955	G	G/A	-	1	-	HGNC	HGNC:19134	P1	-
rs81227709	11:66242426-66242426	C	intergenic_variant	MODIFIER	-	-	-	-	-	-	-	-	-	-	rs81227709	A	A/C	-	-	-	-	-	-	-
rs337441745	11:9864023-9864023	A	intron_variant,non_coding_transcript_variant	MODIFIER	-	ENSSSCG00000046743	Transcript	ENSSSCT00000077448.2	lncRNA	-	-	-	-	-	rs337441745	G	G/A	-	-1	-	-	-	-	-
rs81433144	12:26333018-26333018	C	intron_variant	MODIFIER	PPP1R9B	ENSSSCG00000017584	Transcript	ENSSSCT00000019143.5	protein_coding	-	-	-	-	-	rs81433144	A	A/C	-	-1	-	HGNC	HGNC:9298	P1	-
rs81435305	12:41750353-41750353	T	intron_variant	MODIFIER	ASIC2	ENSSSCG00000040177	Transcript	ENSSSCT00000036957.2	protein_coding	-	-	-	-	-	rs81435305	C	C/T	-	1	-	HGNC	HGNC:99	P1	-
rs321603244	12:47249877-47249877	G	intron_variant	MODIFIER	VPS53	ENSSSCG00000017812	Transcript	ENSSSCT00000019386.5	protein_coding	-	-	-	-	-	rs321603244	A	A/G	-	1	-	HGNC	HGNC:25608	-	-
rs321603244	12:47249877-47249877	G	intron_variant	MODIFIER	VPS53	ENSSSCG00000017812	Transcript	ENSSSCT00000039738.3	protein_coding	-	-	-	-	-	rs321603244	A	A/G	-	1	-	HGNC	HGNC:25608	-	-
rs321603244	12:47249877-47249877	G	intron_variant	MODIFIER	VPS53	ENSSSCG00000017812	Transcript	ENSSSCT00000041195.3	protein_coding	-	-	-	-	-	rs321603244	A	A/G	-	1	-	HGNC	HGNC:25608	-	-
rs321603244	12:47249877-47249877	G	intron_variant	MODIFIER	VPS53	ENSSSCG00000017812	Transcript	ENSSSCT00000049947.3	protein_coding	-	-	-	-	-	rs321603244	A	A/G	-	1	-	HGNC	HGNC:25608	-	-
rs321603244	12:47249877-47249877	G	intron_variant	MODIFIER	VPS53	ENSSSCG00000017812	Transcript	ENSSSCT00000054724.2	protein_coding	-	-	-	-	-	rs321603244	A	A/G	-	1	-	HGNC	HGNC:25608	-	-
rs321603244	12:47249877-47249877	G	intron_variant	MODIFIER	VPS53	ENSSSCG00000017812	Transcript	ENSSSCT00000066402.3	protein_coding	-	-	-	-	-	rs321603244	A	A/G	-	1	-	HGNC	HGNC:25608	-	-
rs321603244	12:47249877-47249877	G	intron_variant	MODIFIER	VPS53	ENSSSCG00000017812	Transcript	ENSSSCT00000070623.2	protein_coding	-	-	-	-	-	rs321603244	A	A/G	-	1	-	HGNC	HGNC:25608	P1	-
rs321603244	12:47249877-47249877	G	intron_variant	MODIFIER	VPS53	ENSSSCG00000017812	Transcript	ENSSSCT00000079863.2	protein_coding	-	-	-	-	-	rs321603244	A	A/G	-	1	-	HGNC	HGNC:25608	-	-
rs321603244	12:47249877-47249877	G	intron_variant	MODIFIER	VPS53	ENSSSCG00000017812	Transcript	ENSSSCT00000088867.2	protein_coding	-	-	-	-	-	rs321603244	A	A/G	-	1	-	HGNC	HGNC:25608	-	-
rs321603244	12:47249877-47249877	G	intron_variant	MODIFIER	VPS53	ENSSSCG00000017812	Transcript	ENSSSCT00000091299.2	protein_coding	-	-	-	-	-	rs321603244	A	A/G	-	1	-	HGNC	HGNC:25608	-	-
rs340538995	12:52358073-52358073	A	upstream_gene_variant	MODIFIER	-	ENSSSCG00000052210	Transcript	ENSSSCT00000021525.2	snoRNA	-	-	-	-	-	rs340538995	G	G/A	3336	1	-	-	-	-	-
rs340538995	12:52358073-52358073	A	intron_variant,non_coding_transcript_variant	MODIFIER	-	ENSSSCG00000061077	Transcript	ENSSSCT00000102862.1	lncRNA	-	-	-	-	-	rs340538995	G	G/A	-	-1	-	-	-	-	-
rs80883073	13:100448734-100448734	T	intron_variant	MODIFIER	PPM1L	ENSSSCG00000023434	Transcript	ENSSSCT00000081829.2	protein_coding	-	-	-	-	-	rs80883073	C	C/T	-	1	-	HGNC	HGNC:16381	P1	-
rs80883073	13:100448734-100448734	T	intron_variant	MODIFIER	PPM1L	ENSSSCG00000023434	Transcript	ENSSSCT00000099374.1	protein_coding	-	-	-	-	-	rs80883073	C	C/T	-	1	-	HGNC	HGNC:16381	-	-
rs80980930	13:13147906-13147906	C	intergenic_variant	MODIFIER	-	-	-	-	-	-	-	-	-	-	rs80980930	T	T/C	-	-	-	-	-	-	-
rs319738565	13:169892304-169892304	A	intron_variant	MODIFIER	CADM2	ENSSSCG00000011999	Transcript	ENSSSCT00000013130.5	protein_coding	-	-	-	-	-	rs319738565	C	C/A	-	-1	-	HGNC	HGNC:29849	P1	-
rs319738565	13:169892304-169892304	A	intron_variant	MODIFIER	CADM2	ENSSSCG00000011999	Transcript	ENSSSCT00000079568.2	protein_coding	-	-	-	-	-	rs319738565	C	C/A	-	-1	-	HGNC	HGNC:29849	-	-
rs335423719	13:170251578-170251578	G	intergenic_variant	MODIFIER	-	-	-	-	-	-	-	-	-	-	rs335423719	A	A/G	-	-	-	-	-	-	-
rs341686082	13:170274080-170274080	T	intergenic_variant	MODIFIER	-	-	-	-	-	-	-	-	-	-	rs341686082	A	A/T	-	-	-	-	-	-	-
rs338556118	13:170433420-170433420	A	intergenic_variant	MODIFIER	-	-	-	-	-	-	-	-	-	-	rs338556118	C	C/A	-	-	-	-	-	-	-
rs333866850	13:177356010-177356010	T	intergenic_variant	MODIFIER	-	-	-	-	-	-	-	-	-	-	rs333866850	C	C/T	-	-	-	-	-	-	-
rs319199052	13:186725968-186725968	G	intergenic_variant	MODIFIER	-	-	-	-	-	-	-	-	-	-	rs319199052	A	A/G	-	-	-	-	-	-	-
rs335634403	13:191492010-191492010	G	intergenic_variant	MODIFIER	-	-	-	-	-	-	-	-	-	-	rs335634403	C	C/G	-	-	-	-	-	-	-
rs80965666	13:194913333-194913333	T	intron_variant	MODIFIER	TIAM1	ENSSSCG00000012034	Transcript	ENSSSCT00000041544.3	protein_coding	-	-	-	-	-	rs80965666	C	C/T	-	-1	-	HGNC	HGNC:11805	P1	-
rs80965666	13:194913333-194913333	T	intron_variant	MODIFIER	TIAM1	ENSSSCG00000012034	Transcript	ENSSSCT00000044602.3	protein_coding	-	-	-	-	-	rs80965666	C	C/T	-	-1	-	HGNC	HGNC:11805	-	-
rs332251084	13:195077782-195077782	G	intergenic_variant	MODIFIER	-	-	-	-	-	-	-	-	-	-	rs332251084	A	A/G	-	-	-	-	-	-	-
rs81216162	13:199565258-199565258	G	missense_variant	MODERATE	SETD4	ENSSSCG00000028883	Transcript	ENSSSCT00000026968.3	protein_coding	1641	1178	393	M/T	aTg/aCg	rs81216162	A	A/G	-	-1	-	HGNC	HGNC:1258	P1	tolerated(0.09)
rs81216162	13:199565258-199565258	G	missense_variant	MODERATE	SETD4	ENSSSCG00000028883	Transcript	ENSSSCT00000064143.2	protein_coding	1542	1082	361	M/T	aTg/aCg	rs81216162	A	A/G	-	-1	-	HGNC	HGNC:1258	-	tolerated(0.09)
rs81216162	13:199565258-199565258	G	missense_variant	MODERATE	SETD4	ENSSSCG00000028883	Transcript	ENSSSCT00000068831.2	protein_coding	1082	1082	361	M/T	aTg/aCg	rs81216162	A	A/G	-	-1	-	HGNC	HGNC:1258	-	deleterious(0.04)
rs342558972	13:200126994-200126994	A	downstream_gene_variant	MODIFIER	CLDN14	ENSSSCG00000020680	Transcript	ENSSSCT00000022282.4	protein_coding	-	-	-	-	-	rs342558972	G	G/A	1483	-1	-	HGNC	HGNC:2035	P1	-
rs81317339	13:200458655-200458655	C	intron_variant	MODIFIER	HLCS	ENSSSCG00000012059	Transcript	ENSSSCT00000039667.3	protein_coding	-	-	-	-	-	rs81317339	G	G/C	-	-1	-	HGNC	HGNC:4976	P1	-
rs331550037	13:3009941-3009941	G	intron_variant	MODIFIER	ANKRD28	ENSSSCG00000011194	Transcript	ENSSSCT00000012259.5	protein_coding	-	-	-	-	-	rs331550037	C	C/G	-	-1	-	HGNC	HGNC:29024	-	-
rs331550037	13:3009941-3009941	G	intron_variant	MODIFIER	ANKRD28	ENSSSCG00000011194	Transcript	ENSSSCT00000040406.3	protein_coding	-	-	-	-	-	rs331550037	C	C/G	-	-1	-	HGNC	HGNC:29024	P1	-
rs331550037	13:3009941-3009941	G	upstream_gene_variant	MODIFIER	ANKRD28	ENSSSCG00000011194	Transcript	ENSSSCT00000043002.3	protein_coding	-	-	-	-	-	rs331550037	C	C/G	1007	-1	-	HGNC	HGNC:29024	-	-
rs331550037	13:3009941-3009941	G	intron_variant	MODIFIER	ANKRD28	ENSSSCG00000011194	Transcript	ENSSSCT00000062689.2	protein_coding	-	-	-	-	-	rs331550037	C	C/G	-	-1	-	HGNC	HGNC:29024	-	-
rs331550037	13:3009941-3009941	G	intron_variant	MODIFIER	ANKRD28	ENSSSCG00000011194	Transcript	ENSSSCT00000083470.2	protein_coding	-	-	-	-	-	rs331550037	C	C/G	-	-1	-	HGNC	HGNC:29024	-	-
rs331550037	13:3009941-3009941	G	intron_variant	MODIFIER	ANKRD28	ENSSSCG00000011194	Transcript	ENSSSCT00000085216.1	protein_coding	-	-	-	-	-	rs331550037	C	C/G	-	-1	-	HGNC	HGNC:29024	-	-
rs80878544	13:58172106-58172106	T	intergenic_variant	MODIFIER	-	-	-	-	-	-	-	-	-	-	rs80878544	G	G/T	-	-	-	-	-	-	-
rs333888937	13:6675338-6675338	G	intergenic_variant	MODIFIER	-	-	-	-	-	-	-	-	-	-	rs333888937	A	A/G	-	-	-	-	-	-	-
rs340799872	13:79306567-79306567	A	intron_variant	MODIFIER	-	ENSSSCG00000026746	Transcript	ENSSSCT00000023265.4	protein_coding	-	-	-	-	-	rs340799872	G	G/A	-	-1	-	-	-	P1	-
rs340799872	13:79306567-79306567	A	intron_variant	MODIFIER	-	ENSSSCG00000026746	Transcript	ENSSSCT00000038878.3	protein_coding	-	-	-	-	-	rs340799872	G	G/A	-	-1	-	-	-	-	-
rs340799872	13:79306567-79306567	A	intron_variant	MODIFIER	-	ENSSSCG00000026746	Transcript	ENSSSCT00000061029.3	protein_coding	-	-	-	-	-	rs340799872	G	G/A	-	-1	-	-	-	-	-
rs340799872	13:79306567-79306567	A	intron_variant	MODIFIER	-	ENSSSCG00000026746	Transcript	ENSSSCT00000079188.2	protein_coding	-	-	-	-	-	rs340799872	G	G/A	-	-1	-	-	-	-	-
rs334919156	13:82316439-82316439	G	intron_variant	MODIFIER	RASA2	ENSSSCG00000011672	Transcript	ENSSSCT00000053735.3	protein_coding	-	-	-	-	-	rs334919156	T	T/G	-	1	-	HGNC	HGNC:9872	P1	-
rs80911456	14:10782938-10782938	C	intergenic_variant	MODIFIER	-	-	-	-	-	-	-	-	-	-	rs80911456	A	A/C	-	-	-	-	-	-	-
rs325330127	14:115343783-115343783	C	intron_variant	MODIFIER	CFAP58	ENSSSCG00000010614	Transcript	ENSSSCT00000011610.5	protein_coding	-	-	-	-	-	rs325330127	T	T/C	-	1	-	HGNC	HGNC:26676	P1	-
rs325330127	14:115343783-115343783	C	intron_variant	MODIFIER	CFAP58	ENSSSCG00000010614	Transcript	ENSSSCT00000082871.2	protein_coding	-	-	-	-	-	rs325330127	T	T/C	-	1	-	HGNC	HGNC:26676	-	-
rs321261272	14:132792805-132792805	G	intergenic_variant	MODIFIER	-	-	-	-	-	-	-	-	-	-	rs321261272	A	A/G	-	-	-	-	-	-	-
rs80920128	14:14214287-14214287	C	intron_variant	MODIFIER	XKR6	ENSSSCG00000009693	Transcript	ENSSSCT00000010628.6	protein_coding	-	-	-	-	-	rs80920128	T	T/C	-	-1	-	HGNC	HGNC:27806	P1	-
rs80947991	14:14269962-14269962	T	intron_variant	MODIFIER	XKR6	ENSSSCG00000009693	Transcript	ENSSSCT00000010628.6	protein_coding	-	-	-	-	-	rs80947991	G	G/T	-	-1	-	HGNC	HGNC:27806	P1	-
rs80947991	14:14269962-14269962	T	downstream_gene_variant	MODIFIER	U6	ENSSSCG00000018642	Transcript	ENSSSCT00000020237.2	snRNA	-	-	-	-	-	rs80947991	G	G/T	1290	-1	-	RFAM	-	-	-
rs80947991	14:14269962-14269962	T	regulatory_region_variant	MODIFIER	-	-	RegulatoryFeature	ENSSSCR14_B4SGJ	open_chromatin_region	-	-	-	-	-	rs80947991	G	G/T	-	-	-	-	-	-	-
rs329859103	14:14355632-14355632	T	intron_variant	MODIFIER	XKR6	ENSSSCG00000009693	Transcript	ENSSSCT00000010628.6	protein_coding	-	-	-	-	-	rs329859103	C	C/T	-	-1	-	HGNC	HGNC:27806	P1	-
rs329859103	14:14355632-14355632	T	intron_variant,NMD_transcript_variant	MODIFIER	XKR6	ENSSSCG00000009693	Transcript	ENSSSCT00000107791.1	nonsense_mediated_decay	-	-	-	-	-	rs329859103	C	C/T	-	-1	cds_start_NF	HGNC	HGNC:27806	-	-
rs80970752	14:1533258-1533258	T	upstream_gene_variant	MODIFIER	-	ENSSSCG00000046354	Transcript	ENSSSCT00000085459.1	snoRNA	-	-	-	-	-	rs80970752	C	C/T	2706	1	-	-	-	-	-
rs80916848	14:25892144-25892144	G	intron_variant	MODIFIER	TMEM132D	ENSSSCG00000038915	Transcript	ENSSSCT00000055310.3	protein_coding	-	-	-	-	-	rs80916848	A	A/G	-	1	-	HGNC	HGNC:29411	P1	-
rs343037967	14:2968115-2968115	A	intron_variant	MODIFIER	ROR2	ENSSSCG00000009593	Transcript	ENSSSCT00000010515.5	protein_coding	-	-	-	-	-	rs343037967	G	G/A	-	-1	-	HGNC	HGNC:10257	P1	-
rs336772413	15:109282121-109282121	C	regulatory_region_variant	MODIFIER	-	-	RegulatoryFeature	ENSSSCR15_CDSR8	enhancer	-	-	-	-	-	rs336772413	T	T/C	-	-	-	-	-	-	-
rs336772413	15:109282121-109282121	C	intergenic_variant	MODIFIER	-	-	-	-	-	-	-	-	-	-	rs336772413	T	T/C	-	-	-	-	-	-	-
rs80994609	15:109313625-109313625	C	intron_variant	MODIFIER	INO80D	ENSSSCG00000016125	Transcript	ENSSSCT00000050436.2	protein_coding	-	-	-	-	-	rs80994609	T	T/C	-	-1	-	HGNC	HGNC:25997	P1	-
rs81454257	15:109531030-109531030	G	intergenic_variant	MODIFIER	-	-	-	-	-	-	-	-	-	-	rs81454257	C	C/G/T	-	-	-	-	-	-	-
rs81454257	15:109531030-109531030	T	intergenic_variant	MODIFIER	-	-	-	-	-	-	-	-	-	-	rs81454257	C	C/G/T	-	-	-	-	-	-	-
rs81273054	15:134954924-134954924	T	intergenic_variant	MODIFIER	-	-	-	-	-	-	-	-	-	-	rs81273054	C	C/T	-	-	-	-	-	-	-
rs81335725	15:135871164-135871164	G	intron_variant	MODIFIER	AGAP1	ENSSSCG00000016317	Transcript	ENSSSCT00000017770.4	protein_coding	-	-	-	-	-	rs81335725	T	T/G	-	1	-	HGNC	HGNC:16922	-	-
rs81335725	15:135871164-135871164	G	intron_variant	MODIFIER	AGAP1	ENSSSCG00000016317	Transcript	ENSSSCT00000045380.3	protein_coding	-	-	-	-	-	rs81335725	T	T/G	-	1	-	HGNC	HGNC:16922	-	-
rs81335725	15:135871164-135871164	G	intron_variant	MODIFIER	AGAP1	ENSSSCG00000016317	Transcript	ENSSSCT00000045986.3	protein_coding	-	-	-	-	-	rs81335725	T	T/G	-	1	-	HGNC	HGNC:16922	-	-
rs81335725	15:135871164-135871164	G	intron_variant	MODIFIER	AGAP1	ENSSSCG00000016317	Transcript	ENSSSCT00000053870.3	protein_coding	-	-	-	-	-	rs81335725	T	T/G	-	1	-	HGNC	HGNC:16922	-	-
rs81335725	15:135871164-135871164	G	intron_variant	MODIFIER	AGAP1	ENSSSCG00000016317	Transcript	ENSSSCT00000060683.3	protein_coding	-	-	-	-	-	rs81335725	T	T/G	-	1	-	HGNC	HGNC:16922	P1	-
rs328451212	15:13978323-13978323	T	intergenic_variant	MODIFIER	-	-	-	-	-	-	-	-	-	-	rs328451212	C	C/T	-	-	-	-	-	-	-
rs80975642	15:14013036-14013036	T	intergenic_variant	MODIFIER	-	-	-	-	-	-	-	-	-	-	rs80975642	G	G/T	-	-	-	-	-	-	-
rs80923801	15:234102-234102	C	intron_variant	MODIFIER	CACNB4	ENSSSCG00000029073	Transcript	ENSSSCT00000023642.3	protein_coding	-	-	-	-	-	rs80923801	T	T/C	-	1	-	EntrezGene	-	-	-
rs80923801	15:234102-234102	C	intron_variant	MODIFIER	CACNB4	ENSSSCG00000029073	Transcript	ENSSSCT00000047147.3	protein_coding	-	-	-	-	-	rs80923801	T	T/C	-	1	-	EntrezGene	-	-	-
rs80923801	15:234102-234102	C	intron_variant	MODIFIER	CACNB4	ENSSSCG00000029073	Transcript	ENSSSCT00000073925.2	protein_coding	-	-	-	-	-	rs80923801	T	T/C	-	1	-	EntrezGene	-	-	-
rs80923801	15:234102-234102	C	intron_variant	MODIFIER	CACNB4	ENSSSCG00000029073	Transcript	ENSSSCT00000081529.2	protein_coding	-	-	-	-	-	rs80923801	T	T/C	-	1	-	EntrezGene	-	-	-
rs80923801	15:234102-234102	C	regulatory_region_variant	MODIFIER	-	-	RegulatoryFeature	ENSSSCR15_DBF	enhancer	-	-	-	-	-	rs80923801	T	T/C	-	-	-	-	-	-	-
rs81478807	15:3247916-3247916	T	intron_variant	MODIFIER	KIF5C	ENSSSCG00000022919	Transcript	ENSSSCT00000023118.4	protein_coding	-	-	-	-	-	rs81478807	C	C/T	-	-1	-	HGNC	HGNC:6325	P1	-
rs81478807	15:3247916-3247916	T	intron_variant	MODIFIER	KIF5C	ENSSSCG00000022919	Transcript	ENSSSCT00000093006.1	protein_coding	-	-	-	-	-	rs81478807	C	C/T	-	-1	-	HGNC	HGNC:6325	-	-
rs81478807	15:3247916-3247916	T	intron_variant	MODIFIER	KIF5C	ENSSSCG00000022919	Transcript	ENSSSCT00000096496.1	protein_coding	-	-	-	-	-	rs81478807	C	C/T	-	-1	-	HGNC	HGNC:6325	-	-
rs81478807	15:3247916-3247916	T	intron_variant	MODIFIER	KIF5C	ENSSSCG00000022919	Transcript	ENSSSCT00000100915.1	protein_coding	-	-	-	-	-	rs81478807	C	C/T	-	-1	-	HGNC	HGNC:6325	-	-
rs81478807	15:3247916-3247916	T	intron_variant	MODIFIER	KIF5C	ENSSSCG00000022919	Transcript	ENSSSCT00000103384.1	protein_coding	-	-	-	-	-	rs81478807	C	C/T	-	-1	-	HGNC	HGNC:6325	-	-
rs81452848	15:45464158-45464158	T	intergenic_variant	MODIFIER	-	-	-	-	-	-	-	-	-	-	rs81452848	C	C/T	-	-	-	-	-	-	-
rs325117437	15:45950926-45950926	A	intron_variant	MODIFIER	ACSL1	ENSSSCG00000015784	Transcript	ENSSSCT00000053587.3	protein_coding	-	-	-	-	-	rs325117437	G	G/A	-	-1	-	HGNC	HGNC:3569	-	-
rs325117437	15:45950926-45950926	A	intron_variant	MODIFIER	ACSL1	ENSSSCG00000015784	Transcript	ENSSSCT00000058100.3	protein_coding	-	-	-	-	-	rs325117437	G	G/A	-	-1	-	HGNC	HGNC:3569	P2	-
rs325117437	15:45950926-45950926	A	intron_variant	MODIFIER	ACSL1	ENSSSCG00000015784	Transcript	ENSSSCT00000083178.2	protein_coding	-	-	-	-	-	rs325117437	G	G/A	-	-1	-	HGNC	HGNC:3569	A2	-
rs325117437	15:45950926-45950926	A	intron_variant	MODIFIER	ACSL1	ENSSSCG00000015784	Transcript	ENSSSCT00000086506.2	protein_coding	-	-	-	-	-	rs325117437	G	G/A	-	-1	-	HGNC	HGNC:3569	-	-
rs81260214	15:45986063-45986063	C	intergenic_variant	MODIFIER	-	-	-	-	-	-	-	-	-	-	rs81260214	T	T/C	-	-	-	-	-	-	-
rs81317005	15:46078688-46078688	G	non_coding_transcript_exon_variant	MODIFIER	-	ENSSSCG00000052029	Transcript	ENSSSCT00000095846.1	lncRNA	2300	-	-	-	-	rs81317005	A	A/G	-	-1	-	-	-	-	-
rs81285166	15:46111696-46111696	T	intergenic_variant	MODIFIER	-	-	-	-	-	-	-	-	-	-	rs81285166	C	C/T	-	-	-	-	-	-	-
rs320586897	15:46135572-46135572	G	intergenic_variant	MODIFIER	-	-	-	-	-	-	-	-	-	-	rs320586897	T	T/G	-	-	-	-	-	-	-
rs340470248	15:46317968-46317968	C	intron_variant	MODIFIER	SNX25	ENSSSCG00000015789	Transcript	ENSSSCT00000017192.5	protein_coding	-	-	-	-	-	rs340470248	T	T/C	-	1	-	HGNC	HGNC:21883	P1	-
rs80785488	15:46737076-46737076	G	intron_variant	MODIFIER	SORBS2	ENSSSCG00000036679	Transcript	ENSSSCT00000042801.3	protein_coding	-	-	-	-	-	rs80785488	A	A/G	-	-1	-	HGNC	HGNC:24098	P1	-
rs80785488	15:46737076-46737076	G	intron_variant	MODIFIER	SORBS2	ENSSSCG00000036679	Transcript	ENSSSCT00000052251.3	protein_coding	-	-	-	-	-	rs80785488	A	A/G	-	-1	-	HGNC	HGNC:24098	-	-
rs80785488	15:46737076-46737076	G	intron_variant	MODIFIER	SORBS2	ENSSSCG00000036679	Transcript	ENSSSCT00000058939.3	protein_coding	-	-	-	-	-	rs80785488	A	A/G	-	-1	-	HGNC	HGNC:24098	-	-
rs80785488	15:46737076-46737076	G	intron_variant	MODIFIER	SORBS2	ENSSSCG00000036679	Transcript	ENSSSCT00000062197.3	protein_coding	-	-	-	-	-	rs80785488	A	A/G	-	-1	-	HGNC	HGNC:24098	-	-
rs80910320	15:46768326-46768326	A	intron_variant	MODIFIER	SORBS2	ENSSSCG00000036679	Transcript	ENSSSCT00000042801.3	protein_coding	-	-	-	-	-	rs80910320	G	G/A	-	-1	-	HGNC	HGNC:24098	P1	-
rs80910320	15:46768326-46768326	A	intron_variant	MODIFIER	SORBS2	ENSSSCG00000036679	Transcript	ENSSSCT00000052251.3	protein_coding	-	-	-	-	-	rs80910320	G	G/A	-	-1	-	HGNC	HGNC:24098	-	-
rs80910320	15:46768326-46768326	A	intron_variant	MODIFIER	SORBS2	ENSSSCG00000036679	Transcript	ENSSSCT00000058939.3	protein_coding	-	-	-	-	-	rs80910320	G	G/A	-	-1	-	HGNC	HGNC:24098	-	-
rs80910320	15:46768326-46768326	A	intron_variant	MODIFIER	SORBS2	ENSSSCG00000036679	Transcript	ENSSSCT00000062197.3	protein_coding	-	-	-	-	-	rs80910320	G	G/A	-	-1	-	HGNC	HGNC:24098	-	-
rs336599803	15:46851767-46851767	A	intergenic_variant	MODIFIER	-	-	-	-	-	-	-	-	-	-	rs336599803	G	G/A	-	-	-	-	-	-	-
rs330326808	15:46913977-46913977	A	downstream_gene_variant	MODIFIER	-	ENSSSCG00000043277	Transcript	ENSSSCT00000086548.1	lncRNA	-	-	-	-	-	rs330326808	G	G/A	3403	1	-	-	-	-	-
rs346256024	15:47669986-47669986	G	intron_variant	MODIFIER	PLEKHA2	ENSSSCG00000033367	Transcript	ENSSSCT00000044445.3	protein_coding	-	-	-	-	-	rs346256024	A	A/G	-	-1	-	HGNC	HGNC:14336	-	-
rs346256024	15:47669986-47669986	G	intron_variant	MODIFIER	PLEKHA2	ENSSSCG00000033367	Transcript	ENSSSCT00000047414.3	protein_coding	-	-	-	-	-	rs346256024	A	A/G	-	-1	-	HGNC	HGNC:14336	P1	-
rs346256024	15:47669986-47669986	G	intron_variant	MODIFIER	PLEKHA2	ENSSSCG00000033367	Transcript	ENSSSCT00000063721.3	protein_coding	-	-	-	-	-	rs346256024	A	A/G	-	-1	-	HGNC	HGNC:14336	-	-
rs336228067	15:55138625-55138625	A	intron_variant,non_coding_transcript_variant	MODIFIER	-	ENSSSCG00000047762	Transcript	ENSSSCT00000084551.1	lncRNA	-	-	-	-	-	rs336228067	G	G/A	-	1	-	-	-	-	-
rs341431588	15:97889667-97889667	C	downstream_gene_variant	MODIFIER	U2	ENSSSCG00000049246	Transcript	ENSSSCT00000083693.1	snRNA	-	-	-	-	-	rs341431588	T	T/C	922	1	-	RFAM	-	-	-
rs81297506	16:2076588-2076588	G	intergenic_variant	MODIFIER	-	-	-	-	-	-	-	-	-	-	rs81297506	A	A/G	-	-	-	-	-	-	-
rs344220319	16:53864548-53864548	G	synonymous_variant	LOW	DOCK2	ENSSSCG00000017008	Transcript	ENSSSCT00000018520.4	protein_coding	4583	4407	1469	F	ttT/ttC	rs344220319	A	A/G	-	-1	-	HGNC	HGNC:2988	P1	-
rs344220319	16:53864548-53864548	G	synonymous_variant	LOW	DOCK2	ENSSSCG00000017008	Transcript	ENSSSCT00000044029.3	protein_coding	4375	4287	1429	F	ttT/ttC	rs344220319	A	A/G	-	-1	-	HGNC	HGNC:2988	-	-
rs344220319	16:53864548-53864548	G	synonymous_variant	LOW	DOCK2	ENSSSCG00000017008	Transcript	ENSSSCT00000044367.2	protein_coding	4452	4407	1469	F	ttT/ttC	rs344220319	A	A/G	-	-1	-	HGNC	HGNC:2988	-	-
rs344220319	16:53864548-53864548	G	synonymous_variant	LOW	DOCK2	ENSSSCG00000017008	Transcript	ENSSSCT00000053732.3	protein_coding	4404	4404	1468	F	ttT/ttC	rs344220319	A	A/G	-	-1	-	HGNC	HGNC:2988	-	-
rs344220319	16:53864548-53864548	G	synonymous_variant	LOW	DOCK2	ENSSSCG00000017008	Transcript	ENSSSCT00000093890.1	protein_coding	4383	4311	1437	F	ttT/ttC	rs344220319	A	A/G	-	-1	-	HGNC	HGNC:2988	-	-
rs344220319	16:53864548-53864548	G	synonymous_variant	LOW	DOCK2	ENSSSCG00000017008	Transcript	ENSSSCT00000102263.1	protein_coding	4372	4281	1427	F	ttT/ttC	rs344220319	A	A/G	-	-1	-	HGNC	HGNC:2988	-	-
rs701480279	16:53951823-53951823	T	intron_variant	MODIFIER	DOCK2	ENSSSCG00000017008	Transcript	ENSSSCT00000018520.4	protein_coding	-	-	-	-	-	rs701480279	C	C/T	-	-1	-	HGNC	HGNC:2988	P1	-
rs701480279	16:53951823-53951823	T	intron_variant	MODIFIER	INSYN2B	ENSSSCG00000017010	Transcript	ENSSSCT00000018522.3	protein_coding	-	-	-	-	-	rs701480279	C	C/T	-	1	-	HGNC	HGNC:37271	P1	-
rs701480279	16:53951823-53951823	T	intron_variant	MODIFIER	DOCK2	ENSSSCG00000017008	Transcript	ENSSSCT00000044029.3	protein_coding	-	-	-	-	-	rs701480279	C	C/T	-	-1	-	HGNC	HGNC:2988	-	-
rs701480279	16:53951823-53951823	T	intron_variant	MODIFIER	DOCK2	ENSSSCG00000017008	Transcript	ENSSSCT00000044367.2	protein_coding	-	-	-	-	-	rs701480279	C	C/T	-	-1	-	HGNC	HGNC:2988	-	-
rs701480279	16:53951823-53951823	T	intron_variant	MODIFIER	DOCK2	ENSSSCG00000017008	Transcript	ENSSSCT00000053732.3	protein_coding	-	-	-	-	-	rs701480279	C	C/T	-	-1	-	HGNC	HGNC:2988	-	-
rs701480279	16:53951823-53951823	T	intron_variant	MODIFIER	DOCK2	ENSSSCG00000017008	Transcript	ENSSSCT00000093890.1	protein_coding	-	-	-	-	-	rs701480279	C	C/T	-	-1	-	HGNC	HGNC:2988	-	-
rs701480279	16:53951823-53951823	T	intron_variant	MODIFIER	DOCK2	ENSSSCG00000017008	Transcript	ENSSSCT00000102263.1	protein_coding	-	-	-	-	-	rs701480279	C	C/T	-	-1	-	HGNC	HGNC:2988	-	-
rs81460599	16:57059734-57059734	C	intergenic_variant	MODIFIER	-	-	-	-	-	-	-	-	-	-	rs81460599	T	T/C	-	-	-	-	-	-	-
rs344223988	16:70296579-70296579	T	intergenic_variant	MODIFIER	-	-	-	-	-	-	-	-	-	-	rs344223988	C	C/T	-	-	-	-	-	-	-
rs344577151	16:73010509-73010509	T	intron_variant	MODIFIER	SEMA5A	ENSSSCG00000017095	Transcript	ENSSSCT00000069586.2	protein_coding	-	-	-	-	-	rs344577151	C	C/T	-	1	-	HGNC	HGNC:10736	P1	-
rs331119584	17:1486143-1486143	T	intron_variant	MODIFIER	DLC1	ENSSSCG00000006970	Transcript	ENSSSCT00000007636.5	protein_coding	-	-	-	-	-	rs331119584	C	C/T	-	-1	-	HGNC	HGNC:2897	-	-
rs331119584	17:1486143-1486143	T	intron_variant	MODIFIER	DLC1	ENSSSCG00000006970	Transcript	ENSSSCT00000026400.4	protein_coding	-	-	-	-	-	rs331119584	C	C/T	-	-1	-	HGNC	HGNC:2897	-	-
rs338512906	17:1511732-1511732	T	intron_variant	MODIFIER	DLC1	ENSSSCG00000006970	Transcript	ENSSSCT00000007636.5	protein_coding	-	-	-	-	-	rs338512906	A	A/T	-	-1	-	HGNC	HGNC:2897	-	-
rs338512906	17:1511732-1511732	T	intron_variant	MODIFIER	DLC1	ENSSSCG00000006970	Transcript	ENSSSCT00000026400.4	protein_coding	-	-	-	-	-	rs338512906	A	A/T	-	-1	-	HGNC	HGNC:2897	-	-
rs80943823	17:29497617-29497617	A	intergenic_variant	MODIFIER	-	-	-	-	-	-	-	-	-	-	rs80943823	C	C/A	-	-	-	-	-	-	-
rs324088794	17:33875435-33875435	A	intron_variant	MODIFIER	NSFL1C	ENSSSCG00000007187	Transcript	ENSSSCT00000007863.5	protein_coding	-	-	-	-	-	rs324088794	G	G/A	-	1	-	HGNC	HGNC:15912	A1	-
rs324088794	17:33875435-33875435	A	intron_variant	MODIFIER	NSFL1C	ENSSSCG00000007187	Transcript	ENSSSCT00000055102.3	protein_coding	-	-	-	-	-	rs324088794	G	G/A	-	1	-	HGNC	HGNC:15912	-	-
rs324088794	17:33875435-33875435	A	intron_variant	MODIFIER	NSFL1C	ENSSSCG00000007187	Transcript	ENSSSCT00000087507.2	protein_coding	-	-	-	-	-	rs324088794	G	G/A	-	1	-	HGNC	HGNC:15912	P4	-
rs324088794	17:33875435-33875435	A	intron_variant	MODIFIER	NSFL1C	ENSSSCG00000007187	Transcript	ENSSSCT00000106034.1	protein_coding	-	-	-	-	-	rs324088794	G	G/A	-	1	-	HGNC	HGNC:15912	-	-
rs690758306	17:33896153-33896153	T	downstream_gene_variant	MODIFIER	NSFL1C	ENSSSCG00000007187	Transcript	ENSSSCT00000007863.5	protein_coding	-	-	-	-	-	rs690758306	C	C/T	4089	1	-	HGNC	HGNC:15912	A1	-
rs690758306	17:33896153-33896153	T	downstream_gene_variant	MODIFIER	NSFL1C	ENSSSCG00000007187	Transcript	ENSSSCT00000055102.3	protein_coding	-	-	-	-	-	rs690758306	C	C/T	4089	1	-	HGNC	HGNC:15912	-	-
rs690758306	17:33896153-33896153	T	downstream_gene_variant	MODIFIER	NSFL1C	ENSSSCG00000007187	Transcript	ENSSSCT00000106034.1	protein_coding	-	-	-	-	-	rs690758306	C	C/T	4089	1	-	HGNC	HGNC:15912	-	-
rs690758306	17:33896153-33896153	T	regulatory_region_variant	MODIFIER	-	-	RegulatoryFeature	ENSSSCR17_B8PLW	enhancer	-	-	-	-	-	rs690758306	C	C/T	-	-	-	-	-	-	-
rs700510381	17:34171511-34171511	G	upstream_gene_variant	MODIFIER	PSMF1	ENSSSCG00000038854	Transcript	ENSSSCT00000022554.4	protein_coding	-	-	-	-	-	rs700510381	A	A/G	2224	-1	-	EntrezGene	-	A2	-
rs700510381	17:34171511-34171511	G	upstream_gene_variant	MODIFIER	PSMF1	ENSSSCG00000038854	Transcript	ENSSSCT00000095968.1	protein_coding	-	-	-	-	-	rs700510381	A	A/G	2224	-1	-	EntrezGene	-	P2	-
rs318348202	17:61586644-61586644	C	intron_variant	MODIFIER	SS18L1	ENSSSCG00000035448	Transcript	ENSSSCT00000065314.3	protein_coding	-	-	-	-	-	rs318348202	A	A/C	-	1	-	HGNC	HGNC:15592	P1	-
rs337475204	18:15323362-15323362	C	intergenic_variant	MODIFIER	-	-	-	-	-	-	-	-	-	-	rs337475204	T	T/C	-	-	-	-	-	-	-
rs340428362	18:1734181-1734181	G	downstream_gene_variant	MODIFIER	MNX1	ENSSSCG00000016410	Transcript	ENSSSCT00000017867.4	protein_coding	-	-	-	-	-	rs340428362	A	A/G	3303	1	-	HGNC	HGNC:4979	P1	-
rs343762337	18:2065077-2065077	A	intergenic_variant	MODIFIER	-	-	-	-	-	-	-	-	-	-	rs343762337	G	G/A	-	-	-	-	-	-	-
rs81467960	18:24843493-24843493	C	intron_variant	MODIFIER	CADPS2	ENSSSCG00000016611	Transcript	ENSSSCT00000018085.3	protein_coding	-	-	-	-	-	rs81467960	T	T/C	-	1	-	HGNC	HGNC:16018	P1	-
rs81467960	18:24843493-24843493	C	intron_variant	MODIFIER	CADPS2	ENSSSCG00000016611	Transcript	ENSSSCT00000048177.2	protein_coding	-	-	-	-	-	rs81467960	T	T/C	-	1	-	HGNC	HGNC:16018	-	-
rs81467960	18:24843493-24843493	C	downstream_gene_variant	MODIFIER	CADPS2	ENSSSCG00000016611	Transcript	ENSSSCT00000055343.2	protein_coding	-	-	-	-	-	rs81467960	T	T/C	2827	1	-	HGNC	HGNC:16018	-	-
rs81467960	18:24843493-24843493	C	intron_variant	MODIFIER	CADPS2	ENSSSCG00000016611	Transcript	ENSSSCT00000055766.3	protein_coding	-	-	-	-	-	rs81467960	T	T/C	-	1	-	HGNC	HGNC:16018	-	-
rs81467960	18:24843493-24843493	C	intron_variant	MODIFIER	CADPS2	ENSSSCG00000016611	Transcript	ENSSSCT00000059705.3	protein_coding	-	-	-	-	-	rs81467960	T	T/C	-	1	-	HGNC	HGNC:16018	-	-
rs81467960	18:24843493-24843493	C	intron_variant	MODIFIER	CADPS2	ENSSSCG00000016611	Transcript	ENSSSCT00000066495.2	protein_coding	-	-	-	-	-	rs81467960	T	T/C	-	1	-	HGNC	HGNC:16018	-	-
rs81467960	18:24843493-24843493	C	intron_variant	MODIFIER	CADPS2	ENSSSCG00000016611	Transcript	ENSSSCT00000067156.2	protein_coding	-	-	-	-	-	rs81467960	T	T/C	-	1	-	HGNC	HGNC:16018	-	-
rs81467960	18:24843493-24843493	C	intron_variant	MODIFIER	CADPS2	ENSSSCG00000016611	Transcript	ENSSSCT00000101962.1	protein_coding	-	-	-	-	-	rs81467960	T	T/C	-	1	-	HGNC	HGNC:16018	-	-
rs81467972	18:24887186-24887186	A	downstream_gene_variant	MODIFIER	FEZF1	ENSSSCG00000031221	Transcript	ENSSSCT00000038125.3	protein_coding	-	-	-	-	-	rs81467972	G	G/A	2269	1	-	HGNC	HGNC:22788	P2	-
rs81467972	18:24887186-24887186	A	downstream_gene_variant	MODIFIER	FEZF1	ENSSSCG00000031221	Transcript	ENSSSCT00000073250.2	protein_coding	-	-	-	-	-	rs81467972	G	G/A	2269	1	-	HGNC	HGNC:22788	A2	-
rs344187997	18:39363248-39363248	C	intergenic_variant	MODIFIER	-	-	-	-	-	-	-	-	-	-	rs344187997	T	T/C	-	-	-	-	-	-	-
rs333977364	18:39957930-39957930	G	intron_variant	MODIFIER	BBS9	ENSSSCG00000024754	Transcript	ENSSSCT00000018146.5	protein_coding	-	-	-	-	-	rs333977364	A	A/G	-	-1	-	HGNC	HGNC:30000	-	-
rs333977364	18:39957930-39957930	G	intron_variant	MODIFIER	BBS9	ENSSSCG00000024754	Transcript	ENSSSCT00000031056.4	protein_coding	-	-	-	-	-	rs333977364	A	A/G	-	-1	-	HGNC	HGNC:30000	P4	-
rs333977364	18:39957930-39957930	G	intron_variant	MODIFIER	BBS9	ENSSSCG00000024754	Transcript	ENSSSCT00000043707.3	protein_coding	-	-	-	-	-	rs333977364	A	A/G	-	-1	-	HGNC	HGNC:30000	A1	-
rs333977364	18:39957930-39957930	G	intron_variant	MODIFIER	BBS9	ENSSSCG00000024754	Transcript	ENSSSCT00000085088.2	protein_coding	-	-	-	-	-	rs333977364	A	A/G	-	-1	-	HGNC	HGNC:30000	-	-
rs333977364	18:39957930-39957930	G	regulatory_region_variant	MODIFIER	-	-	RegulatoryFeature	ENSSSCR18_9KT7W	open_chromatin_region	-	-	-	-	-	rs333977364	A	A/G	-	-	-	-	-	-	-
rs327363747	18:48720008-48720008	A	intron_variant	MODIFIER	DBNL	ENSSSCG00000016721	Transcript	ENSSSCT00000018202.5	protein_coding	-	-	-	-	-	rs327363747	G	G/A	-	-1	-	HGNC	HGNC:2696	P1	-
rs327363747	18:48720008-48720008	A	intron_variant	MODIFIER	DBNL	ENSSSCG00000016721	Transcript	ENSSSCT00000048252.2	protein_coding	-	-	-	-	-	rs327363747	G	G/A	-	-1	-	HGNC	HGNC:2696	-	-
rs345565640	18:48746439-48746439	A	intron_variant	MODIFIER	UBE2D4	ENSSSCG00000016722	Transcript	ENSSSCT00000018203.4	protein_coding	-	-	-	-	-	rs345565640	G	G/A	-	-1	-	HGNC	HGNC:21647	-	-
rs345565640	18:48746439-48746439	A	intron_variant	MODIFIER	UBE2D4	ENSSSCG00000016722	Transcript	ENSSSCT00000075140.2	protein_coding	-	-	-	-	-	rs345565640	G	G/A	-	-1	-	HGNC	HGNC:21647	P1	-
rs335442433	18:55533192-55533192	G	intron_variant	MODIFIER	ZNF212	ENSSSCG00000016773	Transcript	ENSSSCT00000065013.3	protein_coding	-	-	-	-	-	rs335442433	A	A/G	-	1	-	HGNC	HGNC:13004	P1	-
rs81362949	2:114595202-114595202	A	non_coding_transcript_exon_variant	MODIFIER	-	ENSSSCG00000053369	Transcript	ENSSSCT00000102440.1	lncRNA	1723	-	-	-	-	rs81362949	G	G/A	-	1	-	-	-	-	-
rs81325769	2:138402311-138402311	G	intron_variant	MODIFIER	TRPC7	ENSSSCG00000014318	Transcript	ENSSSCT00000015644.5	protein_coding	-	-	-	-	-	rs81325769	A	A/G	-	-1	-	EntrezGene	-	A1	-
rs81325769	2:138402311-138402311	G	intron_variant	MODIFIER	TRPC7	ENSSSCG00000014318	Transcript	ENSSSCT00000051492.3	protein_coding	-	-	-	-	-	rs81325769	A	A/G	-	-1	-	EntrezGene	-	-	-
rs81325769	2:138402311-138402311	G	intron_variant	MODIFIER	TRPC7	ENSSSCG00000014318	Transcript	ENSSSCT00000067466.2	protein_coding	-	-	-	-	-	rs81325769	A	A/G	-	-1	-	EntrezGene	-	-	-
rs81325769	2:138402311-138402311	G	intron_variant	MODIFIER	TRPC7	ENSSSCG00000014318	Transcript	ENSSSCT00000071039.2	protein_coding	-	-	-	-	-	rs81325769	A	A/G	-	-1	-	EntrezGene	-	-	-
rs81325769	2:138402311-138402311	G	intron_variant	MODIFIER	TRPC7	ENSSSCG00000014318	Transcript	ENSSSCT00000076459.2	protein_coding	-	-	-	-	-	rs81325769	A	A/G	-	-1	-	EntrezGene	-	P4	-
rs81325769	2:138402311-138402311	G	intron_variant	MODIFIER	TRPC7	ENSSSCG00000014318	Transcript	ENSSSCT00000084266.2	protein_coding	-	-	-	-	-	rs81325769	A	A/G	-	-1	-	EntrezGene	-	-	-
rs81325769	2:138402311-138402311	G	regulatory_region_variant	MODIFIER	-	-	RegulatoryFeature	ENSSSCR2_CHPRQ	enhancer	-	-	-	-	-	rs81325769	A	A/G	-	-	-	-	-	-	-
rs81364937	2:14770110-14770110	T	regulatory_region_variant	MODIFIER	-	-	RegulatoryFeature	ENSSSCR2_B4X5S	enhancer	-	-	-	-	-	rs81364937	C	C/T	-	-	-	-	-	-	-
rs81364937	2:14770110-14770110	T	intergenic_variant	MODIFIER	-	-	-	-	-	-	-	-	-	-	rs81364937	C	C/T	-	-	-	-	-	-	-
rs81355954	2:20953324-20953324	G	intergenic_variant	MODIFIER	-	-	-	-	-	-	-	-	-	-	rs81355954	A	A/G	-	-	-	-	-	-	-
rs81262926	2:24025590-24025590	G	intergenic_variant	MODIFIER	-	-	-	-	-	-	-	-	-	-	rs81262926	T	T/G	-	-	-	-	-	-	-
rs322524037	2:24141816-24141816	C	intergenic_variant	MODIFIER	-	-	-	-	-	-	-	-	-	-	rs322524037	T	T/C	-	-	-	-	-	-	-
rs81316020	2:24179887-24179887	T	intergenic_variant	MODIFIER	-	-	-	-	-	-	-	-	-	-	rs81316020	C	C/T	-	-	-	-	-	-	-
rs332153735	3:122734768-122734768	C	upstream_gene_variant	MODIFIER	LRATD1	ENSSSCG00000008664	Transcript	ENSSSCT00000086968.1	protein_coding	-	-	-	-	-	rs332153735	T	T/C	2977	-1	-	HGNC	HGNC:20743	P1	-
rs81377876	3:124303840-124303840	A	intergenic_variant	MODIFIER	-	-	-	-	-	-	-	-	-	-	rs81377876	G	G/A	-	-	-	-	-	-	-
rs337487706	3:1244648-1244648	A	intron_variant	MODIFIER	MAD1L1	ENSSSCG00000038766	Transcript	ENSSSCT00000043497.3	protein_coding	-	-	-	-	-	rs337487706	C	C/A	-	-1	-	HGNC	HGNC:6762	-	-
rs337487706	3:1244648-1244648	A	intron_variant	MODIFIER	MAD1L1	ENSSSCG00000038766	Transcript	ENSSSCT00000062437.3	protein_coding	-	-	-	-	-	rs337487706	C	C/A	-	-1	-	HGNC	HGNC:6762	-	-
rs337487706	3:1244648-1244648	A	intron_variant	MODIFIER	MAD1L1	ENSSSCG00000038766	Transcript	ENSSSCT00000065594.3	protein_coding	-	-	-	-	-	rs337487706	C	C/A	-	-1	-	HGNC	HGNC:6762	P1	-
rs327828026	3:127843683-127843683	A	intergenic_variant	MODIFIER	-	-	-	-	-	-	-	-	-	-	rs327828026	G	G/A	-	-	-	-	-	-	-
rs708667419	3:12875482-12875482	C	intergenic_variant	MODIFIER	-	-	-	-	-	-	-	-	-	-	rs708667419	T	T/C	-	-	-	-	-	-	-
rs81374594	3:14818237-14818237	G	intergenic_variant	MODIFIER	-	-	-	-	-	-	-	-	-	-	rs81374594	A	A/G	-	-	-	-	-	-	-
rs340532401	3:15431905-15431905	T	intron_variant	MODIFIER	GALNT17	ENSSSCG00000026457	Transcript	ENSSSCT00000008473.5	protein_coding	-	-	-	-	-	rs340532401	C	C/T	-	1	-	HGNC	HGNC:16347	P1	-
rs330236104	3:8405737-8405737	A	upstream_gene_variant	MODIFIER	NYAP1	ENSSSCG00000030337	Transcript	ENSSSCT00000030909.4	protein_coding	-	-	-	-	-	rs330236104	C	C/A	2992	1	-	HGNC	HGNC:22009	P1	-
rs330236104	3:8405737-8405737	A	5_prime_UTR_variant	MODIFIER	TSC22D4	ENSSSCG00000025164	Transcript	ENSSSCT00000086013.2	protein_coding	205	-	-	-	-	rs330236104	C	C/A	-	-1	-	HGNC	HGNC:21696	P1	-
rs330236104	3:8405737-8405737	A	5_prime_UTR_variant	MODIFIER	TSC22D4	ENSSSCG00000025164	Transcript	ENSSSCT00000087272.2	protein_coding	482	-	-	-	-	rs330236104	C	C/A	-	-1	-	HGNC	HGNC:21696	-	-
rs342884424	4:115769310-115769310	T	intron_variant	MODIFIER	COL11A1	ENSSSCG00000006857	Transcript	ENSSSCT00000007510.5	protein_coding	-	-	-	-	-	rs342884424	C	C/T	-	1	-	HGNC	HGNC:2186	P4	-
rs342884424	4:115769310-115769310	T	intron_variant	MODIFIER	COL11A1	ENSSSCG00000006857	Transcript	ENSSSCT00000075689.2	protein_coding	-	-	-	-	-	rs342884424	C	C/T	-	1	-	HGNC	HGNC:2186	-	-
rs342884424	4:115769310-115769310	T	intron_variant	MODIFIER	COL11A1	ENSSSCG00000006857	Transcript	ENSSSCT00000076022.2	protein_coding	-	-	-	-	-	rs342884424	C	C/T	-	1	-	HGNC	HGNC:2186	A1	-
rs342884424	4:115769310-115769310	T	intron_variant	MODIFIER	COL11A1	ENSSSCG00000006857	Transcript	ENSSSCT00000087985.2	protein_coding	-	-	-	-	-	rs342884424	C	C/T	-	1	-	HGNC	HGNC:2186	-	-
rs81000267	4:115852007-115852007	A	intergenic_variant	MODIFIER	-	-	-	-	-	-	-	-	-	-	rs81000267	G	G/A	-	-	-	-	-	-	-
rs343012530	4:116935797-116935797	G	intergenic_variant	MODIFIER	-	-	-	-	-	-	-	-	-	-	rs343012530	A	A/G	-	-	-	-	-	-	-
rs80884658	4:117807307-117807307	C	upstream_gene_variant	MODIFIER	CDC14A	ENSSSCG00000006864	Transcript	ENSSSCT00000007517.5	protein_coding	-	-	-	-	-	rs80884658	T	T/C	2053	-1	-	HGNC	HGNC:1718	-	-
rs80884658	4:117807307-117807307	C	upstream_gene_variant	MODIFIER	CDC14A	ENSSSCG00000006864	Transcript	ENSSSCT00000038896.2	protein_coding	-	-	-	-	-	rs80884658	T	T/C	2771	-1	-	HGNC	HGNC:1718	P1	-
rs80884658	4:117807307-117807307	C	regulatory_region_variant	MODIFIER	-	-	RegulatoryFeature	ENSSSCR4_BTD8T	enhancer	-	-	-	-	-	rs80884658	T	T/C	-	-	-	-	-	-	-
rs80856860	4:123227073-123227073	T	intron_variant	MODIFIER	ABCA4	ENSSSCG00000006890	Transcript	ENSSSCT00000007545.6	protein_coding	-	-	-	-	-	rs80856860	C	C/T	-	1	-	HGNC	HGNC:34	P1	-
rs713742578	4:128558105-128558105	T	intron_variant,non_coding_transcript_variant	MODIFIER	-	ENSSSCG00000054842	Transcript	ENSSSCT00000103162.1	lncRNA	-	-	-	-	-	rs713742578	C	C/T	-	1	-	-	-	-	-
rs80849862	4:34358371-34358371	A	non_coding_transcript_exon_variant	MODIFIER	-	ENSSSCG00000059565	Transcript	ENSSSCT00000101382.1	lncRNA	2335	-	-	-	-	rs80849862	G	G/A	-	1	-	-	-	-	-
rs318519332	4:55450589-55450589	G	upstream_gene_variant	MODIFIER	-	ENSSSCG00000060845	Transcript	ENSSSCT00000104731.1	lncRNA	-	-	-	-	-	rs318519332	A	A/G	283	1	-	-	-	-	-
rs318519332	4:55450589-55450589	G	regulatory_region_variant	MODIFIER	-	-	RegulatoryFeature	ENSSSCR4_C7HK5	enhancer	-	-	-	-	-	rs318519332	A	A/G	-	-	-	-	-	-	-
rs327900777	4:59454241-59454241	C	intron_variant	MODIFIER	ZFHX4	ENSSSCG00000006169	Transcript	ENSSSCT00000044307.3	protein_coding	-	-	-	-	-	rs327900777	T	T/C	-	-1	-	HGNC	HGNC:30939	P1	-
rs327900777	4:59454241-59454241	C	upstream_gene_variant	MODIFIER	-	ENSSSCG00000037048	Transcript	ENSSSCT00000046188.2	protein_coding	-	-	-	-	-	rs327900777	T	T/C	2508	-1	-	-	-	P1	-
rs337828808	5:5127309-5127309	G	upstream_gene_variant	MODIFIER	SULT4A1	ENSSSCG00000000026	Transcript	ENSSSCT00000000027.5	protein_coding	-	-	-	-	-	rs337828808	A	A/G	3943	1	-	HGNC	HGNC:14903	P1	-
rs327058679	5:80396835-80396835	A	intron_variant	MODIFIER	HCFC2	ENSSSCG00000000846	Transcript	ENSSSCT00000000923.5	protein_coding	-	-	-	-	-	rs327058679	T	T/A	-	-1	-	HGNC	HGNC:24972	P1	-
rs343936313	5:80943890-80943890	A	intron_variant,non_coding_transcript_variant	MODIFIER	-	ENSSSCG00000034578	Transcript	ENSSSCT00000096642.1	lncRNA	-	-	-	-	-	rs343936313	G	G/A	-	1	-	-	-	-	-
rs344010979	5:97198490-97198490	T	intergenic_variant	MODIFIER	-	-	-	-	-	-	-	-	-	-	rs344010979	C	C/T	-	-	-	-	-	-	-
rs1110558590	6:127913089-127913089	C	intron_variant	MODIFIER	SLC66A2	ENSSSCG00000023171	Transcript	ENSSSCT00000026460.4	protein_coding	-	-	-	-	-	rs1110558590	T	T/C	-	-1	-	HGNC	HGNC:26188	-	-
rs1110558590	6:127913089-127913089	C	intron_variant	MODIFIER	SLC66A2	ENSSSCG00000023171	Transcript	ENSSSCT00000051350.3	protein_coding	-	-	-	-	-	rs1110558590	T	T/C	-	-1	-	HGNC	HGNC:26188	A1	-
rs1110558590	6:127913089-127913089	C	intron_variant	MODIFIER	SLC66A2	ENSSSCG00000023171	Transcript	ENSSSCT00000055798.3	protein_coding	-	-	-	-	-	rs1110558590	T	T/C	-	-1	-	HGNC	HGNC:26188	-	-
rs1110558590	6:127913089-127913089	C	intron_variant	MODIFIER	SLC66A2	ENSSSCG00000023171	Transcript	ENSSSCT00000058852.3	protein_coding	-	-	-	-	-	rs1110558590	T	T/C	-	-1	-	HGNC	HGNC:26188	P4	-
rs1110558590	6:127913089-127913089	C	intron_variant	MODIFIER	SLC66A2	ENSSSCG00000023171	Transcript	ENSSSCT00000078324.1	protein_coding	-	-	-	-	-	rs1110558590	T	T/C	-	-1	-	HGNC	HGNC:26188	-	-
rs1110558590	6:127913089-127913089	C	regulatory_region_variant	MODIFIER	-	-	RegulatoryFeature	ENSSSCR6_93TQRX	enhancer	-	-	-	-	-	rs1110558590	T	T/C	-	-	-	-	-	-	-
rs3474868980	6:127935671-127935671	A	intron_variant	MODIFIER	SLC66A2	ENSSSCG00000023171	Transcript	ENSSSCT00000026460.4	protein_coding	-	-	-	-	-	rs3474868980	G	G/A	-	-1	-	HGNC	HGNC:26188	-	-
rs3474868980	6:127935671-127935671	A	intron_variant	MODIFIER	SLC66A2	ENSSSCG00000023171	Transcript	ENSSSCT00000051350.3	protein_coding	-	-	-	-	-	rs3474868980	G	G/A	-	-1	-	HGNC	HGNC:26188	A1	-
rs3474868980	6:127935671-127935671	A	intron_variant	MODIFIER	SLC66A2	ENSSSCG00000023171	Transcript	ENSSSCT00000055798.3	protein_coding	-	-	-	-	-	rs3474868980	G	G/A	-	-1	-	HGNC	HGNC:26188	-	-
rs3474868980	6:127935671-127935671	A	intron_variant	MODIFIER	SLC66A2	ENSSSCG00000023171	Transcript	ENSSSCT00000058852.3	protein_coding	-	-	-	-	-	rs3474868980	G	G/A	-	-1	-	HGNC	HGNC:26188	P4	-
rs3474868980	6:127935671-127935671	A	intron_variant	MODIFIER	SLC66A2	ENSSSCG00000023171	Transcript	ENSSSCT00000078324.1	protein_coding	-	-	-	-	-	rs3474868980	G	G/A	-	-1	-	HGNC	HGNC:26188	-	-
rs340884352	6:128082067-128082067	G	intron_variant	MODIFIER	ADNP2	ENSSSCG00000038632	Transcript	ENSSSCT00000068751.2	protein_coding	-	-	-	-	-	rs340884352	A	A/G	-	1	-	HGNC	HGNC:23803	P1	-
rs340884352	6:128082067-128082067	G	intron_variant	MODIFIER	ADNP2	ENSSSCG00000038632	Transcript	ENSSSCT00000083287.1	protein_coding	-	-	-	-	-	rs340884352	A	A/G	-	1	-	HGNC	HGNC:23803	-	-
rs81353174	6:128110732-128110732	C	synonymous_variant	LOW	ADNP2	ENSSSCG00000038632	Transcript	ENSSSCT00000068751.2	protein_coding	3070	3031	1011	L	Ttg/Ctg	rs81353174	T	T/C	-	1	-	HGNC	HGNC:23803	P1	-
rs81353174	6:128110732-128110732	C	synonymous_variant	LOW	ADNP2	ENSSSCG00000038632	Transcript	ENSSSCT00000083287.1	protein_coding	3311	2485	829	L	Ttg/Ctg	rs81353174	T	T/C	-	1	-	HGNC	HGNC:23803	-	-
rs321752198	6:128155674-128155674	A	upstream_gene_variant	MODIFIER	-	ENSSSCG00000055757	Transcript	ENSSSCT00000102778.1	lncRNA	-	-	-	-	-	rs321752198	G	G/A	2724	1	-	-	-	-	-
rs81353143	6:128198071-128198071	G	intron_variant	MODIFIER	PARD6G	ENSSSCG00000023376	Transcript	ENSSSCT00000026587.3	protein_coding	-	-	-	-	-	rs81353143	A	A/G	-	-1	-	HGNC	HGNC:16076	P1	-
rs81391342	6:128736591-128736591	A	intergenic_variant	MODIFIER	-	-	-	-	-	-	-	-	-	-	rs81391342	G	G/A	-	-	-	-	-	-	-
rs340742934	6:128756966-128756966	T	non_coding_transcript_exon_variant	MODIFIER	-	ENSSSCG00000041327	Transcript	ENSSSCT00000085878.2	lncRNA	3793	-	-	-	-	rs340742934	C	C/T	-	1	-	-	-	-	-
rs340742934	6:128756966-128756966	T	non_coding_transcript_exon_variant	MODIFIER	-	ENSSSCG00000058037	Transcript	ENSSSCT00000106014.1	lncRNA	1877	-	-	-	-	rs340742934	C	C/T	-	-1	-	-	-	-	-
rs3471939244	6:153344062-153344062	C	regulatory_region_variant	MODIFIER	-	-	RegulatoryFeature	ENSSSCR6_CK7SK	enhancer	-	-	-	-	-	rs3471939244	T	T/C	-	-	-	-	-	-	-
rs3471939244	6:153344062-153344062	C	intergenic_variant	MODIFIER	-	-	-	-	-	-	-	-	-	-	rs3471939244	T	T/C	-	-	-	-	-	-	-
rs81393139	6:154702630-154702630	A	regulatory_region_variant	MODIFIER	-	-	RegulatoryFeature	ENSSSCR6_949DWH	open_chromatin_region	-	-	-	-	-	rs81393139	G	G/A	-	-	-	-	-	-	-
rs81393139	6:154702630-154702630	A	intergenic_variant	MODIFIER	-	-	-	-	-	-	-	-	-	-	rs81393139	G	G/A	-	-	-	-	-	-	-
rs81393423	6:155510693-155510693	A	intron_variant	MODIFIER	C8A	ENSSSCG00000003835	Transcript	ENSSSCT00000004247.4	protein_coding	-	-	-	-	-	rs81393423	G	G/A	-	-1	-	HGNC	HGNC:1352	P1	-
rs320836863	6:155517259-155517259	T	intron_variant	MODIFIER	C8A	ENSSSCG00000003835	Transcript	ENSSSCT00000004247.4	protein_coding	-	-	-	-	-	rs320836863	C	C/T	-	-1	-	HGNC	HGNC:1352	P1	-
rs324220540	6:157139133-157139133	G	intron_variant,non_coding_transcript_variant	MODIFIER	-	ENSSSCG00000046729	Transcript	ENSSSCT00000079963.1	lncRNA	-	-	-	-	-	rs324220540	C	C/G	-	-1	-	-	-	-	-
rs324220540	6:157139133-157139133	G	intron_variant,non_coding_transcript_variant	MODIFIER	-	ENSSSCG00000046729	Transcript	ENSSSCT00000084390.1	lncRNA	-	-	-	-	-	rs324220540	C	C/G	-	-1	-	-	-	-	-
rs81394318	6:166781955-166781955	T	intron_variant	MODIFIER	RNF220	ENSSSCG00000037341	Transcript	ENSSSCT00000083299.2	protein_coding	-	-	-	-	-	rs81394318	G	G/T	-	-1	-	HGNC	HGNC:25552	P1	-
rs341471825	6:30876290-30876290	G	intergenic_variant	MODIFIER	-	-	-	-	-	-	-	-	-	-	rs341471825	T	T/G	-	-	-	-	-	-	-
rs328352573	6:3556249-3556249	A	intergenic_variant	MODIFIER	-	-	-	-	-	-	-	-	-	-	rs328352573	C	C/A	-	-	-	-	-	-	-
rs323683363	6:3743478-3743478	C	intron_variant	MODIFIER	KIAA0513	ENSSSCG00000002666	Transcript	ENSSSCT00000002957.5	protein_coding	-	-	-	-	-	rs323683363	T	T/C	-	-1	-	HGNC	HGNC:29058	P4	-
rs323683363	6:3743478-3743478	C	intron_variant	MODIFIER	KIAA0513	ENSSSCG00000002666	Transcript	ENSSSCT00000040743.3	protein_coding	-	-	-	-	-	rs323683363	T	T/C	-	-1	-	HGNC	HGNC:29058	-	-
rs323683363	6:3743478-3743478	C	intron_variant	MODIFIER	KIAA0513	ENSSSCG00000002666	Transcript	ENSSSCT00000044016.3	protein_coding	-	-	-	-	-	rs323683363	T	T/C	-	-1	-	HGNC	HGNC:29058	A1	-
rs326007868	6:3921418-3921418	A	intron_variant	MODIFIER	CRISPLD2	ENSSSCG00000002669	Transcript	ENSSSCT00000002960.5	protein_coding	-	-	-	-	-	rs326007868	G	G/A	-	-1	-	HGNC	HGNC:25248	-	-
rs326007868	6:3921418-3921418	A	intron_variant	MODIFIER	CRISPLD2	ENSSSCG00000002669	Transcript	ENSSSCT00000034968.3	protein_coding	-	-	-	-	-	rs326007868	G	G/A	-	-1	-	HGNC	HGNC:25248	P1	-
rs326007868	6:3921418-3921418	A	intron_variant	MODIFIER	CRISPLD2	ENSSSCG00000002669	Transcript	ENSSSCT00000076273.2	protein_coding	-	-	-	-	-	rs326007868	G	G/A	-	-1	-	HGNC	HGNC:25248	-	-
rs326007868	6:3921418-3921418	A	intron_variant	MODIFIER	CRISPLD2	ENSSSCG00000002669	Transcript	ENSSSCT00000085389.2	protein_coding	-	-	-	-	-	rs326007868	G	G/A	-	-1	-	HGNC	HGNC:25248	-	-
rs323997164	6:44492916-44492916	A	intergenic_variant	MODIFIER	-	-	-	-	-	-	-	-	-	-	rs323997164	T	T/A	-	-	-	-	-	-	-
rs344546892	6:44692451-44692451	T	intron_variant	MODIFIER	-	ENSSSCG00000025499	Transcript	ENSSSCT00000031859.4	protein_coding	-	-	-	-	-	rs344546892	C	C/T	-	1	-	-	-	P1	-
rs81508307	6:45581564-45581564	A	intron_variant	MODIFIER	ZNF146	ENSSSCG00000025355	Transcript	ENSSSCT00000024653.4	protein_coding	-	-	-	-	-	rs81508307	G	G/A	-	1	-	HGNC	HGNC:12931	P1	-
rs81508307	6:45581564-45581564	A	upstream_gene_variant	MODIFIER	ZNF565	ENSSSCG00000002931	Transcript	ENSSSCT00000048166.3	protein_coding	-	-	-	-	-	rs81508307	G	G/A	4677	-1	-	HGNC	HGNC:26726	P1	-
rs81508307	6:45581564-45581564	A	intron_variant	MODIFIER	ZNF146	ENSSSCG00000025355	Transcript	ENSSSCT00000050714.1	protein_coding	-	-	-	-	-	rs81508307	G	G/A	-	1	-	HGNC	HGNC:12931	P1	-
rs81508307	6:45581564-45581564	A	intron_variant	MODIFIER	ZNF146	ENSSSCG00000025355	Transcript	ENSSSCT00000067778.2	protein_coding	-	-	-	-	-	rs81508307	G	G/A	-	1	-	HGNC	HGNC:12931	P1	-
rs81508307	6:45581564-45581564	A	intron_variant	MODIFIER	ZNF146	ENSSSCG00000025355	Transcript	ENSSSCT00000069616.1	protein_coding	-	-	-	-	-	rs81508307	G	G/A	-	1	-	HGNC	HGNC:12931	P1	-
rs81508307	6:45581564-45581564	A	intron_variant	MODIFIER	ZNF146	ENSSSCG00000025355	Transcript	ENSSSCT00000071419.2	protein_coding	-	-	-	-	-	rs81508307	G	G/A	-	1	-	HGNC	HGNC:12931	P1	-
rs81508307	6:45581564-45581564	A	upstream_gene_variant	MODIFIER	ZNF146	ENSSSCG00000025355	Transcript	ENSSSCT00000075189.1	protein_coding	-	-	-	-	-	rs81508307	G	G/A	3544	1	-	HGNC	HGNC:12931	P1	-
rs325236593	6:45615112-45615112	G	intergenic_variant	MODIFIER	-	-	-	-	-	-	-	-	-	-	rs325236593	A	A/G	-	-	-	-	-	-	-
rs339939613	6:71790066-71790066	C	intron_variant	MODIFIER	DRAXIN	ENSSSCG00000003423	Transcript	ENSSSCT00000003797.5	protein_coding	-	-	-	-	-	rs339939613	T	T/C	-	1	-	HGNC	HGNC:25054	P1	-
rs339939613	6:71790066-71790066	C	upstream_gene_variant	MODIFIER	MAD2L2	ENSSSCG00000003419	Transcript	ENSSSCT00000106962.1	protein_coding	-	-	-	-	-	rs339939613	T	T/C	3566	-1	-	HGNC	HGNC:6764	P1	-
rs339939613	6:71790066-71790066	C	upstream_gene_variant	MODIFIER	MAD2L2	ENSSSCG00000003419	Transcript	ENSSSCT00000106965.1	protein_coding_CDS_not_defined	-	-	-	-	-	rs339939613	T	T/C	3549	-1	-	HGNC	HGNC:6764	-	-
rs329942501	6:77512690-77512690	C	intergenic_variant	MODIFIER	-	-	-	-	-	-	-	-	-	-	rs329942501	T	T/C	-	-	-	-	-	-	-
rs712096782	6:77523283-77523283	T	intergenic_variant	MODIFIER	-	-	-	-	-	-	-	-	-	-	rs712096782	C	C/T	-	-	-	-	-	-	-
rs791154963	6:77533416-77533416	C	intergenic_variant	MODIFIER	-	-	-	-	-	-	-	-	-	-	rs791154963	T	T/C	-	-	-	-	-	-	-
rs331268916	6:96296871-96296871	G	intergenic_variant	MODIFIER	-	-	-	-	-	-	-	-	-	-	rs331268916	A	A/G	-	-	-	-	-	-	-
rs329226865	6:96491567-96491567	C	intron_variant	MODIFIER	LDLRAD4	ENSSSCG00000027417	Transcript	ENSSSCT00000044563.2	protein_coding	-	-	-	-	-	rs329226865	A	A/C	-	-1	-	HGNC	HGNC:1224	A2	-
rs329226865	6:96491567-96491567	C	intron_variant	MODIFIER	LDLRAD4	ENSSSCG00000027417	Transcript	ENSSSCT00000044898.2	protein_coding	-	-	-	-	-	rs329226865	A	A/C	-	-1	-	HGNC	HGNC:1224	P4	-
rs329226865	6:96491567-96491567	C	regulatory_region_variant	MODIFIER	-	-	RegulatoryFeature	ENSSSCR6_BP633	enhancer	-	-	-	-	-	rs329226865	A	A/C	-	-	-	-	-	-	-
rs329226865	6:96491567-96491567	C	intron_variant	MODIFIER	LDLRAD4	ENSSSCG00000027417	Transcript	ENSSSCT00000044563.2	protein_coding	-	-	-	-	-	rs329226865	A	A/C	-	-1	-	HGNC	HGNC:1224	A2	-
rs329226865	6:96491567-96491567	C	intron_variant	MODIFIER	LDLRAD4	ENSSSCG00000027417	Transcript	ENSSSCT00000044898.2	protein_coding	-	-	-	-	-	rs329226865	A	A/C	-	-1	-	HGNC	HGNC:1224	P4	-
rs329226865	6:96491567-96491567	C	regulatory_region_variant	MODIFIER	-	-	RegulatoryFeature	ENSSSCR6_BP633	enhancer	-	-	-	-	-	rs329226865	A	A/C	-	-	-	-	-	-	-
rs81265150	6:99118520-99118520	A	intron_variant	MODIFIER	MTCL1	ENSSSCG00000003684	Transcript	ENSSSCT00000004082.4	protein_coding	-	-	-	-	-	rs81265150	G	G/A/C	-	-1	-	HGNC	HGNC:29121	A2	-
rs81265150	6:99118520-99118520	C	intron_variant	MODIFIER	MTCL1	ENSSSCG00000003684	Transcript	ENSSSCT00000004082.4	protein_coding	-	-	-	-	-	rs81265150	G	G/A/C	-	-1	-	HGNC	HGNC:29121	A2	-
rs81265150	6:99118520-99118520	A	intron_variant	MODIFIER	MTCL1	ENSSSCG00000003684	Transcript	ENSSSCT00000096804.1	protein_coding	-	-	-	-	-	rs81265150	G	G/A/C	-	-1	-	HGNC	HGNC:29121	P2	-
rs81265150	6:99118520-99118520	C	intron_variant	MODIFIER	MTCL1	ENSSSCG00000003684	Transcript	ENSSSCT00000096804.1	protein_coding	-	-	-	-	-	rs81265150	G	G/A/C	-	-1	-	HGNC	HGNC:29121	P2	-
rs81347503	6:99307882-99307882	C	intergenic_variant	MODIFIER	-	-	-	-	-	-	-	-	-	-	rs81347503	A	A/C	-	-	-	-	-	-	-
rs80970878	7:103189827-103189827	T	intron_variant	MODIFIER	DIO2	ENSSSCG00000040638	Transcript	ENSSSCT00000065367.3	protein_coding	-	-	-	-	-	rs80970878	C	C/T	-	-1	-	EntrezGene	-	P1	-
rs80970878	7:103189827-103189827	T	intron_variant	MODIFIER	DIO2	ENSSSCG00000040638	Transcript	ENSSSCT00000094535.1	protein_coding	-	-	-	-	-	rs80970878	C	C/T	-	-1	-	EntrezGene	-	-	-
rs80970878	7:103189827-103189827	T	intron_variant	MODIFIER	DIO2	ENSSSCG00000040638	Transcript	ENSSSCT00000097917.1	protein_coding	-	-	-	-	-	rs80970878	C	C/T	-	-1	-	EntrezGene	-	-	-
rs80889242	7:114999265-114999265	C	intron_variant	MODIFIER	UNC79	ENSSSCG00000038851	Transcript	ENSSSCT00000065663.3	protein_coding	-	-	-	-	-	rs80889242	T	T/C	-	1	-	HGNC	HGNC:19966	P2	-
rs80889242	7:114999265-114999265	C	intron_variant	MODIFIER	UNC79	ENSSSCG00000038851	Transcript	ENSSSCT00000082271.2	protein_coding	-	-	-	-	-	rs80889242	T	T/C	-	1	-	HGNC	HGNC:19966	A2	-
rs330238604	7:37195577-37195577	A	intron_variant	MODIFIER	TAF8	ENSSSCG00000022224	Transcript	ENSSSCT00000023317.4	protein_coding	-	-	-	-	-	rs330238604	G	G/A	-	1	-	HGNC	HGNC:17300	P1	-
rs330238604	7:37195577-37195577	A	3_prime_UTR_variant	MODIFIER	TAF8	ENSSSCG00000022224	Transcript	ENSSSCT00000085174.2	protein_coding	2191	-	-	-	-	rs330238604	G	G/A	-	1	-	HGNC	HGNC:17300	-	-
rs343712497	7:73221610-73221610	T	intergenic_variant	MODIFIER	-	-	-	-	-	-	-	-	-	-	rs343712497	C	C/T	-	-	-	-	-	-	-
rs81307460	8:12592573-12592573	A	intron_variant	MODIFIER	LAP3	ENSSSCG00000023604	Transcript	ENSSSCT00000027356.3	protein_coding	-	-	-	-	-	rs81307460	G	G/A	-	1	-	HGNC	HGNC:18449	P1	-
rs81307460	8:12592573-12592573	A	intron_variant	MODIFIER	LAP3	ENSSSCG00000023604	Transcript	ENSSSCT00000074583.2	protein_coding	-	-	-	-	-	rs81307460	G	G/A	-	1	-	HGNC	HGNC:18449	-	-
rs81307460	8:12592573-12592573	A	intron_variant	MODIFIER	LAP3	ENSSSCG00000023604	Transcript	ENSSSCT00000085717.2	protein_coding	-	-	-	-	-	rs81307460	G	G/A	-	1	-	HGNC	HGNC:18449	-	-
rs81307460	8:12592573-12592573	A	intron_variant	MODIFIER	LAP3	ENSSSCG00000023604	Transcript	ENSSSCT00000091128.1	protein_coding	-	-	-	-	-	rs81307460	G	G/A	-	1	-	HGNC	HGNC:18449	-	-
rs81335971	8:12604084-12604084	C	intron_variant	MODIFIER	LAP3	ENSSSCG00000023604	Transcript	ENSSSCT00000027356.3	protein_coding	-	-	-	-	-	rs81335971	A	A/C	-	1	-	HGNC	HGNC:18449	P1	-
rs81335971	8:12604084-12604084	C	intron_variant	MODIFIER	LAP3	ENSSSCG00000023604	Transcript	ENSSSCT00000074583.2	protein_coding	-	-	-	-	-	rs81335971	A	A/C	-	1	-	HGNC	HGNC:18449	-	-
rs81335971	8:12604084-12604084	C	intron_variant	MODIFIER	LAP3	ENSSSCG00000023604	Transcript	ENSSSCT00000085717.2	protein_coding	-	-	-	-	-	rs81335971	A	A/C	-	1	-	HGNC	HGNC:18449	-	-
rs81335971	8:12604084-12604084	C	intron_variant	MODIFIER	LAP3	ENSSSCG00000023604	Transcript	ENSSSCT00000091128.1	protein_coding	-	-	-	-	-	rs81335971	A	A/C	-	1	-	HGNC	HGNC:18449	-	-
rs81407080	8:3186464-3186464	G	intron_variant	MODIFIER	AFAP1	ENSSSCG00000023907	Transcript	ENSSSCT00000039817.3	protein_coding	-	-	-	-	-	rs81407080	A	A/G	-	1	-	EntrezGene	-	-	-
rs81407080	8:3186464-3186464	G	intron_variant	MODIFIER	AFAP1	ENSSSCG00000023907	Transcript	ENSSSCT00000044439.3	protein_coding	-	-	-	-	-	rs81407080	A	A/G	-	1	-	EntrezGene	-	P1	-
rs334685776	8:38966059-38966059	A	downstream_gene_variant	MODIFIER	-	ENSSSCG00000047290	Transcript	ENSSSCT00000072651.2	lncRNA	-	-	-	-	-	rs334685776	G	G/A	1490	-1	-	-	-	-	-
rs340257465	9:18728245-18728245	C	intron_variant	MODIFIER	DLG2	ENSSSCG00000014904	Transcript	ENSSSCT00000039634.3	protein_coding	-	-	-	-	-	rs340257465	T	T/C	-	-1	-	HGNC	HGNC:2901	-	-
rs340257465	9:18728245-18728245	C	intron_variant	MODIFIER	DLG2	ENSSSCG00000014904	Transcript	ENSSSCT00000067359.2	protein_coding	-	-	-	-	-	rs340257465	T	T/C	-	-1	-	HGNC	HGNC:2901	-	-
rs340257465	9:18728245-18728245	C	intron_variant	MODIFIER	DLG2	ENSSSCG00000014904	Transcript	ENSSSCT00000095082.1	protein_coding	-	-	-	-	-	rs340257465	T	T/C	-	-1	-	HGNC	HGNC:2901	P1	-
rs81410636	9:46759484-46759484	C	intergenic_variant	MODIFIER	-	-	-	-	-	-	-	-	-	-	rs81410636	T	T/C	-	-	-	-	-	-	-
rs345341314	9:48665628-48665628	G	intergenic_variant	MODIFIER	-	-	-	-	-	-	-	-	-	-	rs345341314	T	T/G	-	-	-	-	-	-	-
rs319278606	9:64366063-64366063	G	intron_variant	MODIFIER	ATP2B4	ENSSSCG00000015273	Transcript	ENSSSCT00000037253.2	protein_coding	-	-	-	-	-	rs319278606	A	A/G	-	1	-	HGNC	HGNC:817	-	-
rs319278606	9:64366063-64366063	G	intron_variant	MODIFIER	ATP2B4	ENSSSCG00000015273	Transcript	ENSSSCT00000061216.1	protein_coding	-	-	-	-	-	rs319278606	A	A/G	-	1	-	HGNC	HGNC:817	P1	-
rs81339096	9:66131586-66131586	A	intergenic_variant	MODIFIER	-	-	-	-	-	-	-	-	-	-	rs81339096	G	G/A	-	-	-	-	-	-	-
rs331519032	9:67935383-67935383	T	intron_variant	MODIFIER	-	ENSSSCG00000015664	Transcript	ENSSSCT00000033323.4	protein_coding	-	-	-	-	-	rs331519032	C	C/T	-	1	-	-	-	P2	-
rs331519032	9:67935383-67935383	T	intron_variant	MODIFIER	-	ENSSSCG00000015664	Transcript	ENSSSCT00000036821.3	protein_coding	-	-	-	-	-	rs331519032	C	C/T	-	1	-	-	-	A2	-
rs331519032	9:67935383-67935383	T	intron_variant	MODIFIER	-	ENSSSCG00000015664	Transcript	ENSSSCT00000057281.3	protein_coding	-	-	-	-	-	rs331519032	C	C/T	-	1	-	-	-	A2	-
rs331519032	9:67935383-67935383	T	intron_variant	MODIFIER	-	ENSSSCG00000015664	Transcript	ENSSSCT00000065679.2	protein_coding	-	-	-	-	-	rs331519032	C	C/T	-	1	-	-	-	A2	-
rs788621679	9:71310846-71310846	A	downstream_gene_variant	MODIFIER	CDK14	ENSSSCG00000015307	Transcript	ENSSSCT00000016680.5	protein_coding	-	-	-	-	-	rs788621679	G	G/A	1430	1	-	HGNC	HGNC:8883	-	-
rs788621679	9:71310846-71310846	A	downstream_gene_variant	MODIFIER	CDK14	ENSSSCG00000015307	Transcript	ENSSSCT00000040409.3	protein_coding	-	-	-	-	-	rs788621679	G	G/A	1429	1	-	HGNC	HGNC:8883	A1	-
rs788621679	9:71310846-71310846	A	downstream_gene_variant	MODIFIER	CDK14	ENSSSCG00000015307	Transcript	ENSSSCT00000040722.3	protein_coding	-	-	-	-	-	rs788621679	G	G/A	602	1	-	HGNC	HGNC:8883	-	-
rs788621679	9:71310846-71310846	A	downstream_gene_variant	MODIFIER	CDK14	ENSSSCG00000015307	Transcript	ENSSSCT00000040937.3	protein_coding	-	-	-	-	-	rs788621679	G	G/A	1428	1	-	HGNC	HGNC:8883	-	-
rs788621679	9:71310846-71310846	A	downstream_gene_variant	MODIFIER	CDK14	ENSSSCG00000015307	Transcript	ENSSSCT00000100617.1	protein_coding	-	-	-	-	-	rs788621679	G	G/A	596	1	-	HGNC	HGNC:8883	P4	-
rs320048765	9:74382331-74382331	T	downstream_gene_variant	MODIFIER	-	ENSSSCG00000052363	Transcript	ENSSSCT00000097908.1	lncRNA	-	-	-	-	-	rs320048765	C	C/T	2958	-1	-	-	-	-	-
rs326166766	9:74458096-74458096	T	intron_variant	MODIFIER	SGCE	ENSSSCG00000015328	Transcript	ENSSSCT00000029820.4	protein_coding	-	-	-	-	-	rs326166766	C	C/T	-	-1	-	HGNC	HGNC:10808	-	-
rs326166766	9:74458096-74458096	T	intron_variant	MODIFIER	SGCE	ENSSSCG00000015328	Transcript	ENSSSCT00000045024.3	protein_coding	-	-	-	-	-	rs326166766	C	C/T	-	-1	-	HGNC	HGNC:10808	-	-
rs326166766	9:74458096-74458096	T	intron_variant	MODIFIER	SGCE	ENSSSCG00000015328	Transcript	ENSSSCT00000045086.3	protein_coding	-	-	-	-	-	rs326166766	C	C/T	-	-1	-	HGNC	HGNC:10808	A2	-
rs326166766	9:74458096-74458096	T	intron_variant	MODIFIER	SGCE	ENSSSCG00000015328	Transcript	ENSSSCT00000069405.2	protein_coding	-	-	-	-	-	rs326166766	C	C/T	-	-1	-	HGNC	HGNC:10808	P2	-
rs326166766	9:74458096-74458096	T	intron_variant	MODIFIER	SGCE	ENSSSCG00000015328	Transcript	ENSSSCT00000072895.1	protein_coding	-	-	-	-	-	rs326166766	C	C/T	-	-1	-	HGNC	HGNC:10808	-	-
rs326166766	9:74458096-74458096	T	intron_variant	MODIFIER	SGCE	ENSSSCG00000015328	Transcript	ENSSSCT00000091608.2	protein_coding	-	-	-	-	-	rs326166766	C	C/T	-	-1	-	HGNC	HGNC:10808	-	-
AOTD Landrace
#Uploaded_variation	Location	Allele	Consequence	IMPACT	SYMBOL	Gene	Feature_type	Feature	BIOTYPE	cDNA_position	CDS_position	Protein_position	Amino_acids	Codons	Existing_variation	REF_ALLELE	UPLOADED_ALLELE	STRAND	FLAGS	SYMBOL_SOURCE	HGNC_ID	APPRIS	SIFT
rs345929299	13:196192190-196192190	T	intergenic_variant	MODIFIER	-	-	-	-	-	-	-	-	-	-	rs345929299	C	C/T	-	-	-	-	-	-
rs81305085	14:7815388-7815388	A	missense_variant	MODERATE	NKX2-6	ENSSSCG00000028064	Transcript	ENSSSCT00000055137.3	protein_coding	258	166	56	P/S	Ccc/Tcc	rs81305085	G	G/A	-1	-	HGNC	HGNC:32940	P1	tolerated(0.53)
rs327605041	17:6526991-6526991	G	intergenic_variant	MODIFIER	-	-	-	-	-	-	-	-	-	-	rs327605041	A	A/G	-	-	-	-	-	-
AOTD Yorkshire
#Uploaded_variation	Location	Allele	Consequence	IMPACT	SYMBOL	Gene	Feature_type	Feature	BIOTYPE	cDNA_position	CDS_position	Protein_position	Amino_acids	Codons	Existing_variation	REF_ALLELE	UPLOADED_ALLELE	DISTANCE	STRAND	FLAGS	SYMBOL_SOURCE	HGNC_ID	MANE	MANE_SELECT	MANE_PLUS_CLINICAL	TSL	APPRIS	SIFT
rs80802095	1:148863975-148863975	A	upstream_gene_variant	MODIFIER	-	ENSSSCG00000056177	Transcript	ENSSSCT00000094584.1	lncRNA	-	-	-	-	-	rs80802095	C	C/A	662	-1	-	-	-	-	-	-	-	-	-
rs80802095	1:148863975-148863975	A	regulatory_region_variant	MODIFIER	-	-	RegulatoryFeature	ENSSSCR1_B34JN2	enhancer	-	-	-	-	-	rs80802095	C	C/A	-	-	-	-	-	-	-	-	-	-	-
rs691778017	10:19824197-19824197	T	3_prime_UTR_variant	MODIFIER	TP53BP2	ENSSSCG00000010894	Transcript	ENSSSCT00000011919.5	protein_coding	4479	-	-	-	-	rs691778017	C	C/T	-	-1	-	HGNC	HGNC:12000	-	-	-	-	P1	-
rs691778017	10:19824197-19824197	T	3_prime_UTR_variant	MODIFIER	TP53BP2	ENSSSCG00000010894	Transcript	ENSSSCT00000053406.3	protein_coding	4618	-	-	-	-	rs691778017	C	C/T	-	-1	-	HGNC	HGNC:12000	-	-	-	-	-	-
rs691778017	10:19824197-19824197	T	downstream_gene_variant	MODIFIER	CAPN2	ENSSSCG00000029411	Transcript	ENSSSCT00000082119.2	protein_coding	-	-	-	-	-	rs691778017	C	C/T	3951	1	-	EntrezGene	-	-	-	-	-	A1	-
rs691778017	10:19824197-19824197	T	downstream_gene_variant	MODIFIER	CAPN2	ENSSSCG00000029411	Transcript	ENSSSCT00000088245.2	protein_coding	-	-	-	-	-	rs691778017	C	C/T	3951	1	-	EntrezGene	-	-	-	-	-	P4	-
rs691778017	10:19824197-19824197	T	downstream_gene_variant	MODIFIER	CAPN2	ENSSSCG00000029411	Transcript	ENSSSCT00000095081.1	protein_coding	-	-	-	-	-	rs691778017	C	C/T	3951	1	-	EntrezGene	-	-	-	-	-	-	-
rs346076383	11:41583153-41583153	C	intergenic_variant	MODIFIER	-	-	-	-	-	-	-	-	-	-	rs346076383	A	A/C	-	-	-	-	-	-	-	-	-	-	-
rs80953447	14:14247493-14247493	A	intron_variant	MODIFIER	XKR6	ENSSSCG00000009693	Transcript	ENSSSCT00000010628.6	protein_coding	-	-	-	-	-	rs80953447	C	C/A/T	-	-1	-	HGNC	HGNC:27806	-	-	-	-	P1	-
rs80953447	14:14247493-14247493	T	intron_variant	MODIFIER	XKR6	ENSSSCG00000009693	Transcript	ENSSSCT00000010628.6	protein_coding	-	-	-	-	-	rs80953447	C	C/A/T	-	-1	-	HGNC	HGNC:27806	-	-	-	-	P1	-
rs80953447	14:14247493-14247493	A	regulatory_region_variant	MODIFIER	-	-	RegulatoryFeature	ENSSSCR14_DP4B	enhancer	-	-	-	-	-	rs80953447	C	C/A/T	-	-	-	-	-	-	-	-	-	-	-
rs80953447	14:14247493-14247493	T	regulatory_region_variant	MODIFIER	-	-	RegulatoryFeature	ENSSSCR14_DP4B	enhancer	-	-	-	-	-	rs80953447	C	C/A/T	-	-	-	-	-	-	-	-	-	-	-
rs329859103	14:14355632-14355632	T	intron_variant	MODIFIER	XKR6	ENSSSCG00000009693	Transcript	ENSSSCT00000010628.6	protein_coding	-	-	-	-	-	rs329859103	C	C/T	-	-1	-	HGNC	HGNC:27806	-	-	-	-	P1	-
rs329859103	14:14355632-14355632	T	intron_variant,NMD_transcript_variant	MODIFIER	XKR6	ENSSSCG00000009693	Transcript	ENSSSCT00000107791.1	nonsense_mediated_decay	-	-	-	-	-	rs329859103	C	C/T	-	-1	cds_start_NF	HGNC	HGNC:27806	-	-	-	-	-	-
rs80878221	14:131834831-131834831	C	intron_variant	MODIFIER	TACC2	ENSSSCG00000037530	Transcript	ENSSSCT00000098700.1	protein_coding	-	-	-	-	-	rs80878221	A	A/C	-	1	-	EntrezGene	-	-	-	-	-	P1	-
rs322397785	15:83163060-83163060	T	intron_variant	MODIFIER	AGPS	ENSSSCG00000023983	Transcript	ENSSSCT00000030764.3	protein_coding	-	-	-	-	-	rs322397785	C	C/T	-	1	-	HGNC	HGNC:327	-	-	-	-	-	-
rs322397785	15:83163060-83163060	T	intron_variant	MODIFIER	AGPS	ENSSSCG00000023983	Transcript	ENSSSCT00000051451.3	protein_coding	-	-	-	-	-	rs322397785	C	C/T	-	1	-	HGNC	HGNC:327	-	-	-	-	-	-
rs322397785	15:83163060-83163060	T	intron_variant	MODIFIER	AGPS	ENSSSCG00000023983	Transcript	ENSSSCT00000066184.3	protein_coding	-	-	-	-	-	rs322397785	C	C/T	-	1	-	HGNC	HGNC:327	-	-	-	-	-	-
rs322397785	15:83163060-83163060	T	intron_variant	MODIFIER	AGPS	ENSSSCG00000023983	Transcript	ENSSSCT00000068092.2	protein_coding	-	-	-	-	-	rs322397785	C	C/T	-	1	-	HGNC	HGNC:327	-	-	-	-	P1	-
rs322397785	15:83163060-83163060	T	intron_variant	MODIFIER	AGPS	ENSSSCG00000023983	Transcript	ENSSSCT00000079285.1	protein_coding	-	-	-	-	-	rs322397785	C	C/T	-	1	-	HGNC	HGNC:327	-	-	-	-	-	-
rs322397785	15:83163060-83163060	T	intron_variant	MODIFIER	AGPS	ENSSSCG00000023983	Transcript	ENSSSCT00000092818.1	protein_coding	-	-	-	-	-	rs322397785	C	C/T	-	1	-	HGNC	HGNC:327	-	-	-	-	-	-
rs322397785	15:83163060-83163060	T	intron_variant	MODIFIER	AGPS	ENSSSCG00000023983	Transcript	ENSSSCT00000096289.1	protein_coding	-	-	-	-	-	rs322397785	C	C/T	-	1	-	HGNC	HGNC:327	-	-	-	-	-	-
rs80811001	17:30803219-30803219	C	3_prime_UTR_variant	MODIFIER	ACSS1	ENSSSCG00000007133	Transcript	ENSSSCT00000044534.3	protein_coding	3372	-	-	-	-	rs80811001	A	A/C	-	-1	-	HGNC	HGNC:16091	-	-	-	-	-	-
rs80811001	17:30803219-30803219	C	intron_variant	MODIFIER	ACSS1	ENSSSCG00000007133	Transcript	ENSSSCT00000056062.3	protein_coding	-	-	-	-	-	rs80811001	A	A/C	-	-1	-	HGNC	HGNC:16091	-	-	-	-	-	-
rs80811001	17:30803219-30803219	C	3_prime_UTR_variant	MODIFIER	ACSS1	ENSSSCG00000007133	Transcript	ENSSSCT00000063197.3	protein_coding	3327	-	-	-	-	rs80811001	A	A/C	-	-1	-	HGNC	HGNC:16091	-	-	-	-	-	-
rs80811001	17:30803219-30803219	C	intron_variant	MODIFIER	ACSS1	ENSSSCG00000007133	Transcript	ENSSSCT00000095573.1	protein_coding	-	-	-	-	-	rs80811001	A	A/C	-	-1	-	HGNC	HGNC:16091	-	-	-	-	P1	-
rs81356557	2:27012537-27012537	A	intergenic_variant	MODIFIER	-	-	-	-	-	-	-	-	-	-	rs81356557	C	C/A	-	-	-	-	-	-	-	-	-	-	-
rs329447474	2:60725486-60725486	A	missense_variant	MODERATE	CPAMD8	ENSSSCG00000013869	Transcript	ENSSSCT00000040355.3	protein_coding	3664	3505	1169	V/I	Gtc/Atc	rs329447474	G	G/A	-	1	-	HGNC	HGNC:23228	-	-	-	-	P1	tolerated(1)
rs81318096	2:147257417-147257417	T	intergenic_variant	MODIFIER	-	-	-	-	-	-	-	-	-	-	rs81318096	C	C/T	-	-	-	-	-	-	-	-	-	-	-
rs342000545	3:1442851-1442851	A	intron_variant	MODIFIER	MAD1L1	ENSSSCG00000038766	Transcript	ENSSSCT00000043497.3	protein_coding	-	-	-	-	-	rs342000545	G	G/A	-	-1	-	HGNC	HGNC:6762	-	-	-	-	-	-
rs342000545	3:1442851-1442851	A	intron_variant	MODIFIER	MAD1L1	ENSSSCG00000038766	Transcript	ENSSSCT00000062437.3	protein_coding	-	-	-	-	-	rs342000545	G	G/A	-	-1	-	HGNC	HGNC:6762	-	-	-	-	-	-
rs342000545	3:1442851-1442851	A	intron_variant	MODIFIER	MAD1L1	ENSSSCG00000038766	Transcript	ENSSSCT00000065594.3	protein_coding	-	-	-	-	-	rs342000545	G	G/A	-	-1	-	HGNC	HGNC:6762	-	-	-	-	P1	-
rs342000545	3:1442851-1442851	A	regulatory_region_variant	MODIFIER	-	-	RegulatoryFeature	ENSSSCR3_B9PQ	enhancer	-	-	-	-	-	rs342000545	G	G/A	-	-	-	-	-	-	-	-	-	-	-
rs320342888	3:3397178-3397178	T	intergenic_variant	MODIFIER	-	-	-	-	-	-	-	-	-	-	rs320342888	C	C/T	-	-	-	-	-	-	-	-	-	-	-
rs80942049	4:85956418-85956418	A	intergenic_variant	MODIFIER	-	-	-	-	-	-	-	-	-	-	rs80942049	C	C/A	-	-	-	-	-	-	-	-	-	-	-
rs80994219	4:92239495-92239495	T	intron_variant	MODIFIER	KIRREL1	ENSSSCG00000006453	Transcript	ENSSSCT00000036287.3	protein_coding	-	-	-	-	-	rs80994219	C	C/T	-	-1	-	HGNC	HGNC:15734	-	-	-	-	P1	-
rs80994219	4:92239495-92239495	T	intron_variant	MODIFIER	KIRREL1	ENSSSCG00000006453	Transcript	ENSSSCT00000072824.1	protein_coding	-	-	-	-	-	rs80994219	C	C/T	-	-1	-	HGNC	HGNC:15734	-	-	-	-	-	-
rs80994219	4:92239495-92239495	T	intron_variant	MODIFIER	KIRREL1	ENSSSCG00000006453	Transcript	ENSSSCT00000088596.1	protein_coding	-	-	-	-	-	rs80994219	C	C/T	-	-1	-	HGNC	HGNC:15734	-	-	-	-	-	-
rs80994219	4:92239495-92239495	T	intron_variant	MODIFIER	KIRREL1	ENSSSCG00000006453	Transcript	ENSSSCT00000091049.2	protein_coding	-	-	-	-	-	rs80994219	C	C/T	-	-1	-	HGNC	HGNC:15734	-	-	-	-	-	-
rs80994219	4:92239495-92239495	T	regulatory_region_variant	MODIFIER	-	-	RegulatoryFeature	ENSSSCR4_BNB8W	enhancer	-	-	-	-	-	rs80994219	C	C/T	-	-	-	-	-	-	-	-	-	-	-
rs80995486	4:92336741-92336741	A	intergenic_variant	MODIFIER	-	-	-	-	-	-	-	-	-	-	rs80995486	C	C/A	-	-	-	-	-	-	-	-	-	-	-
rs323099251	5:5308025-5308025	G	intergenic_variant	MODIFIER	-	-	-	-	-	-	-	-	-	-	rs323099251	A	A/G	-	-	-	-	-	-	-	-	-	-	-
rs338353309	5:42675780-42675780	G	intron_variant	MODIFIER	DENND5B	ENSSSCG00000022636	Transcript	ENSSSCT00000024435.4	protein_coding	-	-	-	-	-	rs338353309	T	T/G	-	1	-	HGNC	HGNC:28338	-	-	-	-	-	-
rs338353309	5:42675780-42675780	G	intron_variant	MODIFIER	DENND5B	ENSSSCG00000022636	Transcript	ENSSSCT00000029878.4	protein_coding	-	-	-	-	-	rs338353309	T	T/G	-	1	-	HGNC	HGNC:28338	-	-	-	-	-	-
rs338353309	5:42675780-42675780	G	intron_variant	MODIFIER	DENND5B	ENSSSCG00000022636	Transcript	ENSSSCT00000058288.3	protein_coding	-	-	-	-	-	rs338353309	T	T/G	-	1	-	HGNC	HGNC:28338	-	-	-	-	P1	-
rs338353309	5:42675780-42675780	G	intron_variant	MODIFIER	DENND5B	ENSSSCG00000022636	Transcript	ENSSSCT00000064369.3	protein_coding	-	-	-	-	-	rs338353309	T	T/G	-	1	-	HGNC	HGNC:28338	-	-	-	-	-	-
rs338353309	5:42675780-42675780	G	intron_variant	MODIFIER	DENND5B	ENSSSCG00000022636	Transcript	ENSSSCT00000095617.1	protein_coding	-	-	-	-	-	rs338353309	T	T/G	-	1	-	HGNC	HGNC:28338	-	-	-	-	-	-
rs319829571	6:607837-607837	T	intron_variant	MODIFIER	ANKRD11	ENSSSCG00000039541	Transcript	ENSSSCT00000044664.3	protein_coding	-	-	-	-	-	rs319829571	C	C/T	-	1	-	HGNC	HGNC:21316	-	-	-	-	P1	-
rs319829571	6:607837-607837	T	intron_variant	MODIFIER	ANKRD11	ENSSSCG00000039541	Transcript	ENSSSCT00000087256.2	protein_coding	-	-	-	-	-	rs319829571	C	C/T	-	1	-	HGNC	HGNC:21316	-	-	-	-	-	-
rs81395237	6:32664381-32664381	T	intergenic_variant	MODIFIER	-	-	-	-	-	-	-	-	-	-	rs81395237	C	C/T	-	-	-	-	-	-	-	-	-	-	-
rs338726530	6:158628760-158628760	T	intron_variant	MODIFIER	GLIS1	ENSSSCG00000003846	Transcript	ENSSSCT00000004258.5	protein_coding	-	-	-	-	-	rs338726530	C	C/T	-	1	-	HGNC	HGNC:29525	-	-	-	-	P1	-
rs81258652	6:170366022-170366022	C	splice_region_variant,intron_variant	LOW	KCNQ4	ENSSSCG00000003975	Transcript	ENSSSCT00000004397.4	protein_coding	-	-	-	-	-	rs81258652	T	T/C	-	-1	-	HGNC	HGNC:6298	-	-	-	-	P1	-
rs81258652	6:170366022-170366022	C	splice_region_variant,intron_variant	LOW	KCNQ4	ENSSSCG00000003975	Transcript	ENSSSCT00000078539.2	protein_coding	-	-	-	-	-	rs81258652	T	T/C	-	-1	-	HGNC	HGNC:6298	-	-	-	-	-	-

## Sheet: Variants
Supplementary Table 4. Genomic annotation of selected SNPs with predicted functional consequences for AFIV and AOTD Landrace breed and AOTD Yorkshire breed.
AFIV - Landrace
Variation	Location	Allele	Consequence	IMPACT	SYMBOL	Gene	Feature_type	Feature	BIOTYPE	EXON	INTRON	HGVSc	HGVSp	cDNA_position	CDS_position	Protein_position	Amino_acids	Codons	Existing_variation	REF_ALLELE	UPLOADED_ALLELE	DISTANCE	STRAND	FLAGS	SYMBOL_SOURCE	HGNC_ID	APPRIS	SIFT
rs322028928	1:110165968-110165968	T	intron_variant,non_coding_transcript_variant	MODIFIER	-	ENSSSCG00000046421	Transcript	ENSSSCT00000069893.2	lncRNA	-	45474	-	-	-	-	-	-	-	rs322028928	C	C/T	-	1	-	-	-	-	-
rs80963454	1:58860534-58860534	G	non_coding_transcript_exon_variant	MODIFIER	-	ENSSSCG00000062376	Transcript	ENSSSCT00000095868.1	lncRNA	45292	-	-	-	3841	-	-	-	-	rs80963454	A	A/G	-	1	-	-	-	-	-
rs81362949	2:114595202-114595202	A	non_coding_transcript_exon_variant	MODIFIER	-	ENSSSCG00000053369	Transcript	ENSSSCT00000102440.1	lncRNA	45323	-	-	-	1723	-	-	-	-	rs81362949	G	G/A	-	1	-	-	-	-	-
rs81325769	2:138402311-138402311	G	regulatory_region_variant	MODIFIER	-	-	RegulatoryFeature	ENSSSCR2_CHPRQ	enhancer	-	-	-	-	-	-	-	-	-	rs81325769	A	A/G	-	-	-	-	-	-	-
rs81364937	2:14770110-14770110	T	regulatory_region_variant	MODIFIER	-	-	RegulatoryFeature	ENSSSCR2_B4X5S	enhancer	-	-	-	-	-	-	-	-	-	rs81364937	C	C/T	-	-	-	-	-	-	-
rs80884658	4:117807307-117807307	C	regulatory_region_variant	MODIFIER	-	-	RegulatoryFeature	ENSSSCR4_BTD8T	enhancer	-	-	-	-	-	-	-	-	-	rs80884658	T	T/C	-	-	-	-	-	-	-
rs713742578	4:128558105-128558105	T	intron_variant,non_coding_transcript_variant	MODIFIER	-	ENSSSCG00000054842	Transcript	ENSSSCT00000103162.1	lncRNA	-	45323	-	-	-	-	-	-	-	rs713742578	C	C/T	-	1	-	-	-	-	-
rs80849862	4:34358371-34358371	A	non_coding_transcript_exon_variant	MODIFIER	-	ENSSSCG00000059565	Transcript	ENSSSCT00000101382.1	lncRNA	45292	-	-	-	2335	-	-	-	-	rs80849862	G	G/A	-	1	-	-	-	-	-
rs318519332	4:55450589-55450589	G	upstream_gene_variant	MODIFIER	-	ENSSSCG00000060845	Transcript	ENSSSCT00000104731.1	lncRNA	-	-	-	-	-	-	-	-	-	rs318519332	A	A/G	283	1	-	-	-	-	-
rs318519332	4:55450589-55450589	G	regulatory_region_variant	MODIFIER	-	-	RegulatoryFeature	ENSSSCR4_C7HK5	enhancer	-	-	-	-	-	-	-	-	-	rs318519332	A	A/G	-	-	-	-	-	-	-
rs343936313	5:80943890-80943890	A	intron_variant,non_coding_transcript_variant	MODIFIER	-	ENSSSCG00000034578	Transcript	ENSSSCT00000096642.1	lncRNA	-	42370	-	-	-	-	-	-	-	rs343936313	G	G/A	-	1	-	-	-	-	-
rs1110558590	6:127913089-127913089	C	regulatory_region_variant	MODIFIER	-	-	RegulatoryFeature	ENSSSCR6_93TQRX	enhancer	-	-	-	-	-	-	-	-	-	rs1110558590	T	T/C	-	-	-	-	-	-	-
rs321752198	6:128155674-128155674	A	upstream_gene_variant	MODIFIER	-	ENSSSCG00000055757	Transcript	ENSSSCT00000102778.1	lncRNA	-	-	-	-	-	-	-	-	-	rs321752198	G	G/A	2724	1	-	-	-	-	-
rs3471939244	6:153344062-153344062	C	regulatory_region_variant	MODIFIER	-	-	RegulatoryFeature	ENSSSCR6_CK7SK	enhancer	-	-	-	-	-	-	-	-	-	rs3471939244	T	T/C	-	-	-	-	-	-	-
rs81393139	6:154702630-154702630	A	regulatory_region_variant	MODIFIER	-	-	RegulatoryFeature	ENSSSCR6_949DWH	open_chromatin_region	-	-	-	-	-	-	-	-	-	rs81393139	G	G/A	-	-	-	-	-	-	-
rs324220540	6:157139133-157139133	G	intron_variant,non_coding_transcript_variant	MODIFIER	-	ENSSSCG00000046729	Transcript	ENSSSCT00000079963.1	lncRNA	-	45415	-	-	-	-	-	-	-	rs324220540	C	C/G	-	-1	-	-	-	-	-
rs324220540	6:157139133-157139133	G	intron_variant,non_coding_transcript_variant	MODIFIER	-	ENSSSCG00000046729	Transcript	ENSSSCT00000084390.1	lncRNA	-	45354	-	-	-	-	-	-	-	rs324220540	C	C/G	-	-1	-	-	-	-	-
rs339939613	6:71790066-71790066	C	upstream_gene_variant	MODIFIER	MAD2L2	ENSSSCG00000003419	Transcript	ENSSSCT00000106965.1	protein_coding_CDS_not_defined	-	-	-	-	-	-	-	-	-	rs339939613	T	T/C	3549	-1	-	HGNC	HGNC:6764	-	-
rs329226865	6:96491567-96491567	C	regulatory_region_variant	MODIFIER	-	-	RegulatoryFeature	ENSSSCR6_BP633	enhancer	-	-	-	-	-	-	-	-	-	rs329226865	A	A/C	-	-	-	-	-	-	-
rs329226865	6:96491567-96491567	C	regulatory_region_variant	MODIFIER	-	-	RegulatoryFeature	ENSSSCR6_BP633	enhancer	-	-	-	-	-	-	-	-	-	rs329226865	A	A/C	-	-	-	-	-	-	-
rs334685776	8:38966059-38966059	A	downstream_gene_variant	MODIFIER	-	ENSSSCG00000047290	Transcript	ENSSSCT00000072651.2	lncRNA	-	-	-	-	-	-	-	-	-	rs334685776	G	G/A	1490	-1	-	-	-	-	-
rs320048765	9:74382331-74382331	T	downstream_gene_variant	MODIFIER	-	ENSSSCG00000052363	Transcript	ENSSSCT00000097908.1	lncRNA	-	-	-	-	-	-	-	-	-	rs320048765	C	C/T	2958	-1	-	-	-	-	-
rs697692586	11:4720891-4720891	T	non_coding_transcript_exon_variant	MODIFIER	-	ENSSSCG00000058070	Transcript	ENSSSCT00000094817.1	lncRNA	45292	-	-	-	370	-	-	-	-	rs697692586	C	C/T	-	-1	-	-	-	-	-
rs337441745	11:9864023-9864023	A	intron_variant,non_coding_transcript_variant	MODIFIER	-	ENSSSCG00000046743	Transcript	ENSSSCT00000077448.2	lncRNA	-	45416	-	-	-	-	-	-	-	rs337441745	G	G/A	-	-1	-	-	-	-	-
rs340538995	12:52358073-52358073	A	upstream_gene_variant	MODIFIER	-	ENSSSCG00000052210	Transcript	ENSSSCT00000021525.2	snoRNA	-	-	-	-	-	-	-	-	-	rs340538995	G	G/A	3336	1	-	-	-	-	-
rs340538995	12:52358073-52358073	A	intron_variant,non_coding_transcript_variant	MODIFIER	-	ENSSSCG00000061077	Transcript	ENSSSCT00000102862.1	lncRNA	-	45415	-	-	-	-	-	-	-	rs340538995	G	G/A	-	-1	-	-	-	-	-
rs81216162	13:199565258-199565258	G	missense_variant	MODERATE	SETD4	ENSSSCG00000028883	Transcript	ENSSSCT00000026968.3	protein_coding	45606	-	-	-	1641	1178	393	M/T	aTg/aCg	rs81216162	A	A/G	-	-1	-	HGNC	HGNC:1258	P1	tolerated(0.09)
rs342558972	13:200126994-200126994	A	downstream_gene_variant	MODIFIER	CLDN14	ENSSSCG00000020680	Transcript	ENSSSCT00000022282.4	protein_coding	-	-	-	-	-	-	-	-	-	rs342558972	G	G/A	1483	-1	-	HGNC	HGNC:2035	P1	-
rs331550037	13:3009941-3009941	G	upstream_gene_variant	MODIFIER	ANKRD28	ENSSSCG00000011194	Transcript	ENSSSCT00000043002.3	protein_coding	-	-	-	-	-	-	-	-	-	rs331550037	C	C/G	1007	-1	-	HGNC	HGNC:29024	-	-
rs80947991	14:14269962-14269962	T	downstream_gene_variant	MODIFIER	U6	ENSSSCG00000018642	Transcript	ENSSSCT00000020237.2	snRNA	-	-	-	-	-	-	-	-	-	rs80947991	G	G/T	1290	-1	-	RFAM	-	-	-
rs80947991	14:14269962-14269962	T	regulatory_region_variant	MODIFIER	-	-	RegulatoryFeature	ENSSSCR14_B4SGJ	open_chromatin_region	-	-	-	-	-	-	-	-	-	rs80947991	G	G/T	-	-	-	-	-	-	-
rs329859103	14:14355632-14355632	T	intron_variant,NMD_transcript_variant	MODIFIER	XKR6	ENSSSCG00000009693	Transcript	ENSSSCT00000107791.1	nonsense_mediated_decay	-	45323	-	-	-	-	-	-	-	rs329859103	C	C/T	-	-1	cds_start_NF	HGNC	HGNC:27806	-	-
rs80970752	14:1533258-1533258	T	upstream_gene_variant	MODIFIER	-	ENSSSCG00000046354	Transcript	ENSSSCT00000085459.1	snoRNA	-	-	-	-	-	-	-	-	-	rs80970752	C	C/T	2706	1	-	-	-	-	-
rs336772413	15:109282121-109282121	C	regulatory_region_variant	MODIFIER	-	-	RegulatoryFeature	ENSSSCR15_CDSR8	enhancer	-	-	-	-	-	-	-	-	-	rs336772413	T	T/C	-	-	-	-	-	-	-
rs80923801	15:234102-234102	C	regulatory_region_variant	MODIFIER	-	-	RegulatoryFeature	ENSSSCR15_DBF	enhancer	-	-	-	-	-	-	-	-	-	rs80923801	T	T/C	-	-	-	-	-	-	-
rs81317005	15:46078688-46078688	G	non_coding_transcript_exon_variant	MODIFIER	-	ENSSSCG00000052029	Transcript	ENSSSCT00000095846.1	lncRNA	45324	-	-	-	2300	-	-	-	-	rs81317005	A	A/G	-	-1	-	-	-	-	-
rs330326808	15:46913977-46913977	A	downstream_gene_variant	MODIFIER	-	ENSSSCG00000043277	Transcript	ENSSSCT00000086548.1	lncRNA	-	-	-	-	-	-	-	-	-	rs330326808	G	G/A	3403	1	-	-	-	-	-
rs336228067	15:55138625-55138625	A	intron_variant,non_coding_transcript_variant	MODIFIER	-	ENSSSCG00000047762	Transcript	ENSSSCT00000084551.1	lncRNA	-	45415	-	-	-	-	-	-	-	rs336228067	G	G/A	-	1	-	-	-	-	-
rs341431588	15:97889667-97889667	C	downstream_gene_variant	MODIFIER	U2	ENSSSCG00000049246	Transcript	ENSSSCT00000083693.1	snRNA	-	-	-	-	-	-	-	-	-	rs341431588	T	T/C	922	1	-	RFAM	-	-	-
rs690758306	17:33896153-33896153	T	downstream_gene_variant	MODIFIER	NSFL1C	ENSSSCG00000007187	Transcript	ENSSSCT00000007863.5	protein_coding	-	-	-	-	-	-	-	-	-	rs690758306	C	C/T	4089	1	-	HGNC	HGNC:15912	A1	-
rs690758306	17:33896153-33896153	T	regulatory_region_variant	MODIFIER	-	-	RegulatoryFeature	ENSSSCR17_B8PLW	enhancer	-	-	-	-	-	-	-	-	-	rs690758306	C	C/T	-	-	-	-	-	-	-
rs333977364	18:39957930-39957930	G	regulatory_region_variant	MODIFIER	-	-	RegulatoryFeature	ENSSSCR18_9KT7W	open_chromatin_region	-	-	-	-	-	-	-	-	-	rs333977364	A	A/G	-	-	-	-	-	-	-
AOTD_Landrace
rs81305085	14:7815388-7815388	A	missense_variant	MODERATE	NKX2-6	ENSSSCG00000028064	Transcript	ENSSSCT00000055137.3	protein_coding	2025-04-01	-	-	-	258	166	56	P/S	Ccc/Tcc	rs81305085	G	G/A	-	-1	-	HGNC	HGNC:32940	P1	tolerated(0.53)
AOTD_Yorkshire
rs80802095	1:148863975-148863975	A	regulatory_region_variant	MODIFIER	-	-	RegulatoryFeature	ENSSSCR1_B34JN2	enhancer	-	-	-	-	-	-	-	-	-	rs80802095	C	C/A	-	-	-	-	-	-	-
rs329447474	2:60725486-60725486	A	missense_variant	MODERATE	CPAMD8	ENSSSCG00000013869	Transcript	ENSSSCT00000040355.3	protein_coding	28/42	-	-	-	3664	3505	1169	V/I	Gtc/Atc	rs329447474	G	G/A	-	1	-	HGNC	HGNC:23228	P1	tolerated(1)
rs342000545	3:1442851-1442851	A	regulatory_region_variant	MODIFIER	-	-	RegulatoryFeature	ENSSSCR3_B9PQ	enhancer	-	-	-	-	-	-	-	-	-	rs342000545	G	G/A	-	-	-	-	-	-	-
rs80994219	4:92239495-92239495	T	regulatory_region_variant	MODIFIER	-	-	RegulatoryFeature	ENSSSCR4_BNB8W	enhancer	-	-	-	-	-	-	-	-	-	rs80994219	C	C/T	-	-	-	-	-	-	-
rs81258652	6:170366022-170366022	C	splice_region_variant,intron_variant	LOW	KCNQ4	ENSSSCG00000003975	Transcript	ENSSSCT00000004397.4	protein_coding	-	41456	-	-	-	-	-	-	-	rs81258652	T	T/C	-	-1	-	HGNC	HGNC:6298	P1	-
rs691778017	10:19824197-19824197	T	3_prime_UTR_variant	MODIFIER	TP53BP2	ENSSSCG00000010894	Transcript	ENSSSCT00000011919.5	protein_coding	18/18	-	-	-	4479	-	-	-	-	rs691778017	C	C/T	-	-1	-	HGNC	HGNC:12000	P1	-
rs691778017	10:19824197-19824197	T	3_prime_UTR_variant	MODIFIER	TP53BP2	ENSSSCG00000010894	Transcript	ENSSSCT00000053406.3	protein_coding	18/18	-	-	-	4618	-	-	-	-	rs691778017	C	C/T	-	-1	-	HGNC	HGNC:12000	-	-
rs80953447	14:14247493-14247493	A	regulatory_region_variant	MODIFIER	-	-	RegulatoryFeature	ENSSSCR14_DP4B	enhancer	-	-	-	-	-	-	-	-	-	rs80953447	C	C/A/T	-	-	-	-	-	-	-
rs80953447	14:14247493-14247493	T	regulatory_region_variant	MODIFIER	-	-	RegulatoryFeature	ENSSSCR14_DP4B	enhancer	-	-	-	-	-	-	-	-	-	rs80953447	C	C/A/T	-	-	-	-	-	-	-
rs329859103	14:14355632-14355632	T	intron_variant,NMD_transcript_variant	MODIFIER	XKR6	ENSSSCG00000009693	Transcript	ENSSSCT00000107791.1	nonsense_mediated_decay	-	45323	-	-	-	-	-	-	-	rs329859103	C	C/T	-	-1	cds_start_NF	HGNC	HGNC:27806	-	-
rs80811001	17:30803219-30803219	C	3_prime_UTR_variant	MODIFIER	ACSS1	ENSSSCG00000007133	Transcript	ENSSSCT00000044534.3	protein_coding	41609	-	-	-	3372	-	-	-	-	rs80811001	A	A/C	-	-1	-	HGNC	HGNC:16091	-	-
rs80811001	17:30803219-30803219	C	3_prime_UTR_variant	MODIFIER	ACSS1	ENSSSCG00000007133	Transcript	ENSSSCT00000063197.3	protein_coding	45637	-	-	-	3327	-	-	-	-	rs80811001	A	A/C	-	-1	-	HGNC	HGNC:16091	-	-

## Sheet: QTLs
Supplementary Table 5. QTLs overlapping or near significant SNPs, including trait category, genomic coordinates, and reference sources from the Animal QTLdb for AFIV and AOTD Landrace breed and AOTD Yorkshire breed.
AFIV Landrace
CHR	BP	Start	End	marker	database	QTL_type	start_pos	end_pos	QTL_ID	Name	PUBMED_ID	trait_ID	BaseTrait	TraitVariant	Coord_src	FlankMarker	VTO_name	CMO_name	Map_Type	Marker_Type	Test_Base	Significance	P-value	Model	PTO_name	TraitReprtNM	Variance	gene_ID	gene_IDsrc	Additive_Effect	LOD-score	Bayes-value	Likelihood_Ratio
1	58860534	58760534	58760534	1_58760534	Animal QTLdb	Meat_and_Carcass	58877988	58877992	160891	Muscle conductivity	29978910	7362	Muscle conductivity	conductivity 24 hours post-mortem (loin)	SNP	rs331942865	skeletal muscle conductivity trait	NA	Genome	SNP	Comparison-wise	Significant	6e-06	Mendelian	meat conductivity	NA	NA	NA	NA	NA	NA	NA	NA
1	110165968	110065968	110065968	1_110065968	Animal QTLdb	Meat_and_Carcass	110239009	110239013	101968	Arachidonic acid to gamma-linolenic acid ratio	27097669	850	Arachidonic acid to gamma-linolenic acid ratio	NA	SNP	rs80794948	NA	NA	Genome	SNP	Comparison-wise	Significant	8.12831e-06	Mendelian	meat omega-6 polyunsaturated fatty acid content	NA	NA	NA	NA	NA	NA	NA	NA
1	251166477	251066477	251066477	1_251066477	Animal QTLdb	Meat_and_Carcass	251139110	251139114	125474	Intramuscular fat content	26439998	16	Intramuscular fat content	intramuscular fat percentage (gluteus medius)	SNP	rs81234709,rs81234709,rs80783314	intramuscular adipose amount	intramuscular fat morphological measurement	Genome	SNP	NA	Significant	0.000269	Mendelian	intramuscular fat content	NA	NA	NA	NA	NA	NA	NA	NA
1	7315266	7215266	7215266	1_7215266	Animal QTLdb	Reproduction	7262018	7262022	18480	Litter size	22393372	156	Litter size	pigs weaned per litter	SNP	rs80972494	single birth offspring quantity	NA	Genome	SNP	Comparison-wise	Significant	0.0044	Mendelian	NA	NA	NA	NA	NA	NA	NA	NA	NA
1	7315266	7215266	7215266	1_7215266	Animal QTLdb	Reproduction	7262018	7262022	18479	Litter weight, piglets born alive	22393372	756	Litter weight, piglets born alive	litter weight, piglets born alive (parity 3)	SNP	rs80972494	NA	total weight of live neonates per litter	Genome	SNP	Comparison-wise	Significant	0.0045	Mendelian	NA	NA	NA	NA	NA	NA	NA	NA	NA
1	42542129	42442129	42442129	1_42442129	Animal QTLdb	Meat_and_Carcass	42521903	42521907	193492	Oleic acid to stearic acid ratio	32037995	840	Oleic acid to stearic acid ratio	NA	SNP	rs320235569	NA	NA	Genome	SNP	Genome-wise	Significant	0.00713	Mendelian	meat fatty acid content	NA	NA	NA	NA	NA	NA	NA	NA
1	251166477	251066477	251066477	1_251066477	Animal QTLdb	Exterior	251207220	251207224	16399	Hind leg conformation	21383979	128	Hind leg conformation	knocked-kneed to bow-legged, hind	SNP	rs81308152	hindlimb conformation trait	NA	Genome	SNP	NA	Significant	<0.01	Mendelian	NA	NA	NA	NA	NA	NA	NA	NA	NA
1	254856865	254756865	254756865	1_254756865	Animal QTLdb	Production	254874860	254874864	16367	Body length	21383979	112	Body length	body length at 12 months	SNP	rs81304807	body length	body length	Genome	SNP	NA	Significant	<0.01	Mendelian	NA	NA	NA	NA	NA	NA	NA	NA	NA
1	7315266	7215266	7215266	1_7215266	Animal QTLdb	Reproduction	7231144	7231148	293562	Offspring number	ISU0127	7551	Offspring number	total number born alive	SNP	rs692576957	offspring quantity	number of offspring	Genome	SNP	Genome-wise	Significant	<0.05	NA	NA	NA	NA	NA	NA	NA	NA	NA	NA
1	7315266	7215266	7215266	1_7215266	Animal QTLdb	Meat_and_Carcass	7296525	7296529	292865	Longissimus muscle depth	ISU0127	220	Longissimus muscle depth	loin thickness	SNP	rs330713723	longissimus thoracis muscle thickness	NA	Genome	SNP	Genome-wise	Significant	<0.05	NA	NA	NA	NA	NA	NA	NA	NA	NA	NA
1	7525648	7425648	7425648	1_7425648	Animal QTLdb	Reproduction	7523419	7523423	295599	Uterine capacity	ISU0127	162	Uterine capacity	NA	SNP	rs327483251	uterus size trait	NA	Genome	SNP	Genome-wise	Significant	<0.05	NA	NA	NA	NA	NA	NA	NA	NA	NA	NA
1	7525648	7425648	7425648	1_7425648	Animal QTLdb	Production	7525646	7525650	31336	Residual feed intake	25250046	791	Residual feed intake	residual feed intake, 210-240 days	SNP	rs81258794	NA	residual feed intake	Genome	SNP	Genome-wise	Significant	<0.05	Mendelian	NA	NA	NA	NA	NA	NA	NA	NA	NA
1	7722553	7622553	7622553	1_7622553	Animal QTLdb	Reproduction	7676679	7676683	293630	Offspring number	ISU0127	7551	Offspring number	total number born alive	SNP	rs337106361	offspring quantity	number of offspring	Genome	SNP	Genome-wise	Significant	<0.05	NA	NA	NA	NA	NA	NA	NA	NA	NA	NA
1	7722553	7622553	7622553	1_7622553	Animal QTLdb	Meat_and_Carcass	7700381	7700385	290550	Subcutaneous fat thickness	ISU0127	20	Subcutaneous fat thickness	backfat at last rib	SNP	rs327015897	subcutaneous adipose thickness	NA	Genome	SNP	Genome-wise	Significant	<0.05	NA	NA	NA	NA	NA	NA	NA	NA	NA	NA
1	7722553	7622553	7622553	1_7622553	Animal QTLdb	Reproduction	7729002	7729006	291871	Offspring number	ISU0127	7551	Offspring number	total number born alive	SNP	rs329635294	offspring quantity	number of offspring	Genome	SNP	Genome-wise	Significant	<0.05	NA	NA	NA	NA	NA	NA	NA	NA	NA	NA
1	13891308	13791308	13791308	1_13791308	Animal QTLdb	Meat_and_Carcass	13908143	13908147	55811	Obesity index	25071839	819	Obesity index	NA	SNP	rs80997676	white adipose amount	NA	Genome	SNP	Genome-wise	Significant	<0.05	Mendelian	NA	NA	NA	NA	NA	NA	NA	NA	NA
1	39514088	39414088	39414088	1_39414088	Animal QTLdb	Reproduction	39559951	39559955	293635	Offspring number	ISU0127	7551	Offspring number	total number born alive	SNP	rs695249846	offspring quantity	number of offspring	Genome	SNP	Genome-wise	Significant	<0.05	NA	NA	NA	NA	NA	NA	NA	NA	NA	NA
1	42542129	42442129	42442129	1_42442129	Animal QTLdb	Reproduction	42571291	42571295	295609	Weaning to estrus interval	ISU0127	931	Weaning to estrus interval	NA	SNP	rs706978211	female fertility trait	NA	Genome	SNP	Genome-wise	Significant	<0.05	NA	NA	NA	NA	NA	NA	NA	NA	NA	NA
1	56615016	56515016	56515016	1_56515016	Animal QTLdb	Meat_and_Carcass	56563954	56563958	255345	Longissimus muscle depth	35026054	220	Longissimus muscle depth	loin thickness	SNP	rs81354320	longissimus thoracis muscle thickness	NA	Genome	SNP	Chromosome-wise	Significant	<0.05	NA	NA	NA	NA	NA	NA	NA	NA	NA	NA
1	58860534	58760534	58760534	1_58760534	Animal QTLdb	Health	58932784	58932788	22158	Hemoglobin	23691082	456	Hemoglobin	NA	SNP	rs80852605	blood hemoglobin amount	blood hemoglobin level	Genome	SNP	Genome-wise	Significant	<0.05	Mendelian	NA	Hemoglobin	NA	NA	NA	NA	NA	NA	NA
1	99755102	99655102	99655102	1_99655102	Animal QTLdb	Reproduction	99668133	99668137	140118	Total number born alive	28943389	157	Total number born alive	NA	SNP	rs80982567	viable offspring quantity	NA	Genome	SNP	Genome-wise	Significant	<0.05	Mendelian	NA	number of healthy births	0.0566	NA	NA	NA	NA	NA	NA
1	252966947	252866947	252866947	1_252866947	Animal QTLdb	Meat_and_Carcass	252885800	252885804	293217	Longissimus muscle depth	ISU0127	220	Longissimus muscle depth	loin thickness	SNP	rs701470287	longissimus thoracis muscle thickness	NA	Genome	SNP	Genome-wise	Significant	<0.05	NA	NA	NA	NA	NA	NA	NA	NA	NA	NA
1	252966947	252866947	252866947	1_252866947	Animal QTLdb	Reproduction	252920927	252920931	294512	Teat number	ISU0127	167	Teat number	left teat number	SNP	rs333699871	nipple quantity	teat number	Genome	SNP	Genome-wise	Significant	<0.05	NA	NA	NA	NA	NA	NA	NA	NA	NA	NA
1	252966947	252866947	252866947	1_252866947	Animal QTLdb	Reproduction	253032576	253032580	295433	Offspring number	ISU0127	7551	Offspring number	total number born alive	SNP	rs325269735	offspring quantity	number of offspring	Genome	SNP	Genome-wise	Significant	<0.05	NA	NA	NA	NA	NA	NA	NA	NA	NA	NA
1	254856865	254756865	254756865	1_254756865	Animal QTLdb	Reproduction	254893146	254893150	293577	Offspring number	ISU0127	7551	Offspring number	total number born alive	SNP	rs3474610061	offspring quantity	number of offspring	Genome	SNP	Genome-wise	Significant	<0.05	NA	NA	NA	NA	NA	NA	NA	NA	NA	NA
1	42542129	42442129	42442129	1_42442129	Animal QTLdb	Meat_and_Carcass	42542127	42542131	154458	Dressing percentage	29672875	223	Dressing percentage	NA	SNP	rs80947483	NA	NA	Genome	SNP	Comparison-wise	Significant	<5E-3	Mendelian	dressing percentage	NA	NA	NA	NA	NA	NA	NA	NA
1	254856865	254756865	254756865	1_254756865	Animal QTLdb	Reproduction	254757685	254757689	262060	Gestation length	36362120	286	Gestation length	NA	SNP	rs322809050	gestation period duration	gestation period length	Genome	SNP	Comparison-wise	Significant	<5E-6	NA	NA	NA	NA	102159686	NCBIgene	NA	NA	NA	NA
1	13891308	13791308	13791308	1_13791308	Animal QTLdb	Exterior	13806581	13806585	223587	Cannon bone circumference	34276758	292	Cannon bone circumference	NA	SNP	rs1113909400	cannon bone circumference	distal forelimb circumference	Genome	SNP	Experiment-wise	Significant	NA	NA	NA	NA	NA	NA	NA	NA	NA	NA	NA
1	110165968	110065968	110065968	1_110065968	Animal QTLdb	Health	110264933	110264937	107478	Mean corpuscular volume	27434032	548	Mean corpuscular volume	NA	SNP	rs81235993	erythrocyte size trait	mean corpuscular volume	Genome	SNP	Experiment-wise	Significant	NA	Mendelian	NA	NA	3.95	NA	NA	NA	NA	NA	NA
1	111162183	111062183	111062183	1_111062183	Animal QTLdb	Health	111233314	111233318	107519	Mean corpuscular volume	27434032	548	Mean corpuscular volume	NA	SNP	rs80904300	erythrocyte size trait	mean corpuscular volume	Genome	SNP	Experiment-wise	Significant	NA	Mendelian	NA	NA	5.25	NA	NA	NA	NA	NA	NA
1	111244629	111144629	111144629	1_111144629	Animal QTLdb	Health	111233314	111233318	107519	Mean corpuscular volume	27434032	548	Mean corpuscular volume	NA	SNP	rs80904300	erythrocyte size trait	mean corpuscular volume	Genome	SNP	Experiment-wise	Significant	NA	Mendelian	NA	NA	5.25	NA	NA	NA	NA	NA	NA
1	252966947	252866947	252866947	1_252866947	Animal QTLdb	Production	252896370	252896374	135642	Feed intake	28500374	143	Feed intake	average daily feed intake	SNP	rs80843083,rs80985142,rs80906148	NA	total food intake weight	Genome	SNP	NA	Significant	NA	Mendelian	NA	NA	2.13	NA	NA	NA	NA	NA	NA
1	252966947	252866947	252866947	1_252866947	Animal QTLdb	Health	252973689	252973693	263283	PRRSV susceptibility	ISU0124	779	PRRSV susceptibility	NA	SNP	rs80971659	NA	disease process measurement	Genome	SNP	Genome-wise	Significant	NA	NA	NA	NA	1.25	NA	NA	NA	NA	NA	NA
2	24025590	23925590	23925590	2_23925590	Animal QTLdb	Meat_and_Carcass	24096037	24096041	176589	Intramuscular fat content	31316554	16	Intramuscular fat content	intramuscular fat percentage (gluteus medius)	SNP	rs341977270	intramuscular adipose amount	intramuscular fat morphological measurement	Genome	SNP	Comparison-wise	Significant	1.46e-05	Mendelian	intramuscular fat content	NA	0.0145	NA	NA	NA	NA	NA	NA
2	24141816	24041816	24041816	2_24041816	Animal QTLdb	Meat_and_Carcass	24096037	24096041	176589	Intramuscular fat content	31316554	16	Intramuscular fat content	intramuscular fat percentage (gluteus medius)	SNP	rs341977270	intramuscular adipose amount	intramuscular fat morphological measurement	Genome	SNP	Comparison-wise	Significant	1.46e-05	Mendelian	intramuscular fat content	NA	0.0145	NA	NA	NA	NA	NA	NA
2	24179887	24079887	24079887	2_24079887	Animal QTLdb	Meat_and_Carcass	24096037	24096041	176589	Intramuscular fat content	31316554	16	Intramuscular fat content	intramuscular fat percentage (gluteus medius)	SNP	rs341977270	intramuscular adipose amount	intramuscular fat morphological measurement	Genome	SNP	Comparison-wise	Significant	1.46e-05	Mendelian	intramuscular fat content	NA	0.0145	NA	NA	NA	NA	NA	NA
2	14770110	14670110	14670110	2_14670110	Animal QTLdb	Reproduction	14770108	14770112	219847	Age at puberty	32888012	168	Age at puberty	NA	SNP	rs81364937	onset of fertility	age of puberty	Genome	SNP	NA	Significant	0.0001	NA	NA	NA	NA	NA	NA	NA	NA	NA	NA
2	24025590	23925590	23925590	2_23925590	Animal QTLdb	Exterior	23989839	23989843	124328	Coping behavior	26537429	860	Coping behavior	NA	SNP	rs81284411	stress-related behavior trait	NA	Genome	SNP	Experiment-wise	Significant	0.0393	Mendelian	NA	NA	NA	NA	NA	NA	NA	NA	NA
2	24025590	23925590	23925590	2_23925590	Animal QTLdb	Production	24006979	24006983	106365	Body weight	27473603	564	Body weight	body weight at 10 weeks	SNP	rs81356248	body mass	body weight	Genome	SNP	Chromosome-wise	Significant	<0.05	Mendelian	NA	NA	3.83	NA	NA	NA	NA	NA	NA
2	24141816	24041816	24041816	2_24041816	Animal QTLdb	Reproduction	24166585	24166589	293970	Teat number	ISU0127	167	Teat number	left teat number	SNP	rs1111600730	nipple quantity	teat number	Genome	SNP	Genome-wise	Significant	<0.05	NA	NA	NA	NA	NA	NA	NA	NA	NA	NA
2	24179887	24079887	24079887	2_24079887	Animal QTLdb	Reproduction	24166585	24166589	293970	Teat number	ISU0127	167	Teat number	left teat number	SNP	rs1111600730	nipple quantity	teat number	Genome	SNP	Genome-wise	Significant	<0.05	NA	NA	NA	NA	NA	NA	NA	NA	NA	NA
2	24141816	24041816	24041816	2_24041816	Animal QTLdb	Reproduction	24237772	24237776	292330	Litter weight, piglets born alive	ISU0127	756	Litter weight, piglets born alive	litter weight, piglets born alive (parity 3)	SNP	rs3469899427	NA	total weight of live neonates per litter	Genome	SNP	Genome-wise	Significant	<0.05	NA	NA	NA	NA	NA	NA	NA	NA	NA	NA
2	24179887	24079887	24079887	2_24079887	Animal QTLdb	Reproduction	24237772	24237776	292330	Litter weight, piglets born alive	ISU0127	756	Litter weight, piglets born alive	litter weight, piglets born alive (parity 3)	SNP	rs3469899427	NA	total weight of live neonates per litter	Genome	SNP	Genome-wise	Significant	<0.05	NA	NA	NA	NA	NA	NA	NA	NA	NA	NA
2	138402311	138302311	138302311	2_138302311	Animal QTLdb	Reproduction	138302651	138302655	291913	Offspring number	ISU0127	7551	Offspring number	total number born alive	SNP	rs336157776	offspring quantity	number of offspring	Genome	SNP	Genome-wise	Significant	<0.05	NA	NA	NA	NA	NA	NA	NA	NA	NA	NA
2	138402311	138302311	138302311	2_138302311	Animal QTLdb	Reproduction	138302651	138302655	291914	Offspring number	ISU0127	7551	Offspring number	total number born alive	SNP	rs336157776	offspring quantity	number of offspring	Genome	SNP	Genome-wise	Significant	<0.05	NA	NA	NA	NA	NA	NA	NA	NA	NA	NA
2	138402311	138302311	138302311	2_138302311	Animal QTLdb	Reproduction	138304740	138304744	295548	Offspring number	ISU0127	7551	Offspring number	total number born alive	SNP	rs341768689	offspring quantity	number of offspring	Genome	SNP	Genome-wise	Significant	<0.05	NA	NA	NA	NA	NA	NA	NA	NA	NA	NA
2	138402311	138302311	138302311	2_138302311	Animal QTLdb	Reproduction	138370419	138370423	295338	Teat number	ISU0127	167	Teat number	left teat number	SNP	rs3472998152	nipple quantity	teat number	Genome	SNP	Genome-wise	Significant	<0.05	NA	NA	NA	NA	NA	NA	NA	NA	NA	NA
2	138402311	138302311	138302311	2_138302311	Animal QTLdb	Meat_and_Carcass	138498137	138498141	293148	Longissimus muscle depth	ISU0127	220	Longissimus muscle depth	loin thickness	SNP	rs345175660	longissimus thoracis muscle thickness	NA	Genome	SNP	Genome-wise	Significant	<0.05	NA	NA	NA	NA	NA	NA	NA	NA	NA	NA
3	1244648	1144648	1144648	3_1144648	Animal QTLdb	Reproduction	1157040	1157044	124202	Functional teat number	28050760	859	Functional teat number	NA	SNP	rs81311497	functional nipple quantity	NA	Genome	SNP	Comparison-wise	Significant	0.00119	Mendelian	NA	NA	NA	NA	NA	NA	NA	NA	NA
3	1244648	1144648	1144648	3_1144648	Animal QTLdb	Exterior	1152275	1152279	124343	Coping behavior	26537429	860	Coping behavior	NA	SNP	rs81227157	stress-related behavior trait	NA	Genome	SNP	Experiment-wise	Significant	0.0288	Mendelian	NA	NA	NA	NA	NA	NA	NA	NA	NA
3	122734768	122634768	122634768	3_122634768	Animal QTLdb	Exterior	122825122	122825126	16479	Hind leg conformation	21383979	128	Hind leg conformation	knocked-kneed to bow-legged, hind	SNP	rs81346924	hindlimb conformation trait	NA	Genome	SNP	NA	Significant	<0.01	Mendelian	NA	NA	NA	NA	NA	NA	NA	NA	NA
3	1244648	1144648	1144648	3_1144648	Animal QTLdb	Reproduction	1153662	1153666	294534	Teat number	ISU0127	167	Teat number	left teat number	SNP	rs334533533	nipple quantity	teat number	Genome	SNP	Genome-wise	Significant	<0.05	NA	NA	NA	NA	NA	NA	NA	NA	NA	NA
3	1244648	1144648	1144648	3_1144648	Animal QTLdb	Reproduction	1226152	1226156	294864	Teat number	ISU0127	167	Teat number	left teat number	SNP	rs344474449	nipple quantity	teat number	Genome	SNP	Genome-wise	Significant	<0.05	NA	NA	NA	NA	NA	NA	NA	NA	NA	NA
3	8405737	8305737	8305737	3_8305737	Animal QTLdb	Reproduction	8336172	8336176	292247	Litter weight, piglets born alive	ISU0127	756	Litter weight, piglets born alive	litter weight, piglets born alive (parity 3)	SNP	rs343584107	NA	total weight of live neonates per litter	Genome	SNP	Genome-wise	Significant	<0.05	NA	NA	NA	NA	NA	NA	NA	NA	NA	NA
3	8405737	8305737	8305737	3_8305737	Animal QTLdb	Reproduction	8336172	8336176	292248	Litter weight, piglets born alive	ISU0127	756	Litter weight, piglets born alive	litter weight, piglets born alive (parity 3)	SNP	rs343584107	NA	total weight of live neonates per litter	Genome	SNP	Genome-wise	Significant	<0.05	NA	NA	NA	NA	NA	NA	NA	NA	NA	NA
3	14818237	14718237	14718237	3_14718237	Animal QTLdb	Reproduction	14894836	14894840	262571	Total number born alive	36410176	157	Total number born alive	NA	SNP	rs335841122	viable offspring quantity	NA	Genome	SNP	Genome-wise	Significant	<0.05	NA	NA	number of healthy births	0.0107	NA	NA	NA	NA	NA	NA
3	15431905	15331905	15331905	3_15331905	Animal QTLdb	Meat_and_Carcass	15444325	15444329	290893	Subcutaneous fat thickness	ISU0127	20	Subcutaneous fat thickness	backfat at last rib	SNP	rs342293334	subcutaneous adipose thickness	NA	Genome	SNP	Genome-wise	Significant	<0.05	NA	NA	NA	NA	NA	NA	NA	NA	NA	NA
3	122734768	122634768	122634768	3_122634768	Animal QTLdb	Reproduction	122749866	122749870	257988	Teat number, difference between sides	35565484	867	Teat number, difference between sides	absolute difference between left and right teat number	Reported Coordinates	NA	nipple quantity	NA	Genome	SNP	Genome-wise	Significant	<0.05	NA	NA	NA	NA	NA	NA	0.76	NA	NA	NA
3	127843683	127743683	127743683	3_127743683	Animal QTLdb	Health	127866856	127866860	295998	Blood lipase level	ISU0127	7559	Blood lipase level	NA	SNP	rs3470541582	blood lipase amount	NA	Genome	SNP	Genome-wise	Significant	<0.05	NA	NA	NA	NA	NA	NA	NA	NA	NA	NA
3	15431905	15331905	15331905	3_15331905	Animal QTLdb	Production	15419448	15419452	140050	Days to 110 kg	28604785	626	Days to 110 kg	NA	SNP	rs81375751	postnatal growth trait	NA	Genome	SNP	Genome-wise	Suggestive	<1	Mendelian	NA	NA	NA	NA	NA	NA	NA	NA	NA
4	34358371	34258371	34258371	4_34258371	Animal QTLdb	Production	34358369	34358373	263912	Body circumference	36833449	7517	Body circumference	abdominal circumference	SNP	rs80849862	NA	NA	Genome	SNP	Comparison-wise	Significant	1.78e-05	NA	NA	NA	NA	NA	NA	NA	NA	NA	NA
4	123227073	123127073	123127073	4_123127073	Animal QTLdb	Production	123151067	123151071	28816	Average daily gain	24663154	144	Average daily gain	average daily gain, 30-60 kg	SNP	rs80788047	postnatal growth trait	average daily body weight gain	Genome	SNP	Experiment-wise	Significant	2.13e-05	Mendelian	NA	NA	NA	NA	NA	NA	NA	NA	NA
4	55450589	55350589	55350589	4_55350589	Animal QTLdb	Exterior	55371778	55371782	171997	Cannon bone circumference	31475745	292	Cannon bone circumference	NA	SNP	rs342778112	cannon bone circumference	distal forelimb circumference	Genome	SNP	Comparison-wise	Significant	2.98e-05	NA	NA	NA	NA	NA	NA	NA	NA	NA	NA
4	59454241	59354241	59354241	4_59354241	Animal QTLdb	Meat_and_Carcass	59505123	59505127	193498	Oleic acid to stearic acid ratio	32037995	840	Oleic acid to stearic acid ratio	NA	SNP	rs80941556	NA	NA	Genome	SNP	Genome-wise	Significant	0.00153	Mendelian	meat fatty acid content	NA	NA	100514045	NCBIgene	NA	NA	NA	NA
4	34358371	34258371	34258371	4_34258371	Animal QTLdb	Production	34358369	34358373	66266	Feed intake	26024912	143	Feed intake	average daily feed intake	SNP	rs81225602,rs80849862,rs341590769	NA	total food intake weight	Genome	SNP	Genome-wise	Significant	<0.001	Mendelian	NA	NA	NA	NA	NA	NA	NA	NA	NA
4	34358371	34258371	34258371	4_34258371	Animal QTLdb	Meat_and_Carcass	34265537	34265541	293280	Longissimus muscle depth	ISU0127	220	Longissimus muscle depth	loin thickness	SNP	rs3476340379	longissimus thoracis muscle thickness	NA	Genome	SNP	Genome-wise	Significant	<0.05	NA	NA	NA	NA	NA	NA	NA	NA	NA	NA
4	34358371	34258371	34258371	4_34258371	Animal QTLdb	Reproduction	34307762	34307766	294038	Teat number	ISU0127	167	Teat number	left teat number	SNP	rs319721816	nipple quantity	teat number	Genome	SNP	Genome-wise	Significant	<0.05	NA	NA	NA	NA	NA	NA	NA	NA	NA	NA
4	59454241	59354241	59354241	4_59354241	Animal QTLdb	Meat_and_Carcass	59393744	59393748	292491	Longissimus muscle area	ISU0127	86	Longissimus muscle area	loin muscle area at 100 kg	SNP	rs339682348	longissimus thoracis muscle area	NA	Genome	SNP	Genome-wise	Significant	<0.05	NA	NA	NA	NA	NA	NA	NA	NA	NA	NA
4	59454241	59354241	59354241	4_59354241	Animal QTLdb	Meat_and_Carcass	59399430	59399434	291736	Lean cuts percentage	ISU0127	281	Lean cuts percentage	lean cuts percentage (100kg)	SNP	rs336145143	NA	NA	Genome	SNP	Genome-wise	Significant	<0.05	NA	dressed carcass composition trait	NA	NA	NA	NA	NA	NA	NA	NA
4	115769310	115669310	115669310	4_115669310	Animal QTLdb	Meat_and_Carcass	115679439	115679443	291108	Subcutaneous fat thickness	ISU0127	20	Subcutaneous fat thickness	backfat at last rib	SNP	rs708613518	subcutaneous adipose thickness	NA	Genome	SNP	Genome-wise	Significant	<0.05	NA	NA	NA	NA	NA	NA	NA	NA	NA	NA
4	115769310	115669310	115669310	4_115669310	Animal QTLdb	Exterior	115753178	115753182	291361	Body condition score	ISU0127	7553	Body condition score	NA	SNP	rs334096282	body conformation trait	NA	Genome	SNP	Genome-wise	Significant	<0.05	NA	NA	NA	NA	NA	NA	NA	NA	NA	NA
4	115852007	115752007	115752007	4_115752007	Animal QTLdb	Exterior	115753178	115753182	291361	Body condition score	ISU0127	7553	Body condition score	NA	SNP	rs334096282	body conformation trait	NA	Genome	SNP	Genome-wise	Significant	<0.05	NA	NA	NA	NA	NA	NA	NA	NA	NA	NA
4	115852007	115752007	115752007	4_115752007	Animal QTLdb	Health	115879244	115879248	295749	Amylase level	ISU0127	7552	Amylase level	NA	Reported Coordinates	NA	blood amylase amount	NA	Genome	SNP	Genome-wise	Significant	<0.05	NA	NA	NA	NA	NA	NA	NA	NA	NA	NA
4	116935797	116835797	116835797	4_116835797	Animal QTLdb	Production	116942775	116942779	289896	Average daily gain	ISU0127	144	Average daily gain	average daily gain, 30-60 kg	SNP	rs333415459	postnatal growth trait	average daily body weight gain	Genome	SNP	Genome-wise	Significant	<0.05	NA	NA	NA	NA	NA	NA	NA	NA	NA	NA
4	123227073	123127073	123127073	4_123127073	Animal QTLdb	Production	123295345	123295349	37974	Body weight	25885760	564	Body weight	body weight at 10 weeks	SNP	rs80919484	body mass	body weight	Genome	SNP	Genome-wise	Significant	<0.05	Mendelian	NA	NA	NA	NA	NA	NA	NA	NA	NA
4	123227073	123127073	123127073	4_123127073	Animal QTLdb	Production	123295345	123295349	37975	Average daily gain	25885760	144	Average daily gain	average daily gain, 30-60 kg	SNP	rs80919484	postnatal growth trait	average daily body weight gain	Genome	SNP	Genome-wise	Significant	<0.05	Mendelian	NA	NA	NA	NA	NA	NA	NA	NA	NA
4	128558105	128458105	128458105	4_128458105	Animal QTLdb	Reproduction	128614929	128614933	295731	Offspring number	ISU0127	7551	Offspring number	total number born alive	SNP	rs345095260	offspring quantity	number of offspring	Genome	SNP	Genome-wise	Significant	<0.05	NA	NA	NA	NA	NA	NA	NA	NA	NA	NA
4	123227073	123127073	123127073	4_123127073	Animal QTLdb	Meat_and_Carcass	123267240	123267244	264190	Drip loss	36814900	37	Drip loss	NA	SNP	rs320599347	NA	NA	Genome	SNP	Genome-wise	Suggestive	<0.10	NA	meat water holding capacity	NA	0.1191	100155583	NCBIgene	NA	NA	NA	NA
5	97198490	97098490	97098490	5_97098490	Animal QTLdb	Meat_and_Carcass	97227509	97227513	255466	Subcutaneous fat thickness	35026054	20	Subcutaneous fat thickness	backfat at last rib	SNP	rs319290401	subcutaneous adipose thickness	NA	Genome	SNP	Comparison-wise	Significant	3.12489e-07	NA	NA	NA	NA	NA	NA	NA	NA	NA	NA
5	5127309	5027309	5027309	5_5027309	Animal QTLdb	Meat_and_Carcass	5195832	5195836	55953	Meat color	25962760	7382	Meat color	meat color L* at 24 hr post-mortem	SNP	rs81475569	NA	NA	Genome	SNP	Comparison-wise	Significant	1.18e-05	Mendelian	meat color	NA	NA	NA	NA	NA	NA	NA	NA
5	5127309	5027309	5027309	5_5027309	Animal QTLdb	Meat_and_Carcass	5216023	5216027	23357	Subcutaneous fat thickness	23153328	20	Subcutaneous fat thickness	backfat at last rib	SNP	rs81383109	subcutaneous adipose thickness	NA	Genome	SNP	Comparison-wise	Significant	3.15e-05	Mendelian	NA	NA	NA	NA	NA	NA	NA	NA	NA
5	5127309	5027309	5027309	5_5027309	Animal QTLdb	Production	5216023	5216027	28823	Average daily gain	24663154	144	Average daily gain	average daily gain, 30-60 kg	SNP	rs81383109	postnatal growth trait	average daily body weight gain	Genome	SNP	Experiment-wise	Significant	0.00313	Mendelian	NA	NA	NA	NA	NA	NA	NA	NA	NA
5	5127309	5027309	5027309	5_5027309	Animal QTLdb	Meat_and_Carcass	5200746	5200750	153502	Loin weight	29522525	215	Loin weight	NA	SNP	rs81308464	NA	NA	Genome	SNP	Experiment-wise	Significant	<0.05	Mendelian	loin weight	NA	NA	NA	NA	0.205	NA	NA	NA
5	5127309	5027309	5027309	5_5027309	Animal QTLdb	Meat_and_Carcass	5210137	5210141	153503	Loin weight	29522525	215	Loin weight	NA	SNP	rs336472595	NA	NA	Genome	SNP	Experiment-wise	Significant	<0.05	Mendelian	loin weight	NA	NA	NA	NA	0.205	NA	NA	NA
5	5127309	5027309	5027309	5_5027309	Animal QTLdb	Reproduction	5216023	5216027	289428	Semen volume	38540441	584	Semen volume	NA	SNP	rs81383109	NA	semen volume	Genome	SNP	Experiment-wise	Significant	<0.05	NA	NA	ejaculate volume	NA	NA	NA	NA	NA	NA	NA
5	80943890	80843890	80843890	5_80843890	Animal QTLdb	Reproduction	80927056	80927060	295518	Offspring number	ISU0127	7551	Offspring number	total number born alive	SNP	rs343564762	offspring quantity	number of offspring	Genome	SNP	Genome-wise	Significant	<0.05	NA	NA	NA	NA	NA	NA	NA	NA	NA	NA
5	80943890	80843890	80843890	5_80843890	Animal QTLdb	Reproduction	80958616	80958620	293708	Offspring number	ISU0127	7551	Offspring number	total number born alive	SNP	rs3472815056	offspring quantity	number of offspring	Genome	SNP	Genome-wise	Significant	<0.05	NA	NA	NA	NA	NA	NA	NA	NA	NA	NA
5	97198490	97098490	97098490	5_97098490	Animal QTLdb	Meat_and_Carcass	97117631	97117635	292804	Longissimus muscle depth	ISU0127	220	Longissimus muscle depth	loin thickness	SNP	rs327672993	longissimus thoracis muscle thickness	NA	Genome	SNP	Genome-wise	Significant	<0.05	NA	NA	NA	NA	NA	NA	NA	NA	NA	NA
5	97198490	97098490	97098490	5_97098490	Animal QTLdb	Reproduction	97138330	97138334	292347	Litter weight, piglets born alive	ISU0127	756	Litter weight, piglets born alive	litter weight, piglets born alive (parity 3)	SNP	rs3476082430	NA	total weight of live neonates per litter	Genome	SNP	Genome-wise	Significant	<0.05	NA	NA	NA	NA	NA	NA	NA	NA	NA	NA
5	97198490	97098490	97098490	5_97098490	Animal QTLdb	Reproduction	97138353	97138357	292361	Litter weight, piglets born alive	ISU0127	756	Litter weight, piglets born alive	litter weight, piglets born alive (parity 3)	SNP	rs3471744385	NA	total weight of live neonates per litter	Genome	SNP	Genome-wise	Significant	<0.05	NA	NA	NA	NA	NA	NA	NA	NA	NA	NA
5	97198490	97098490	97098490	5_97098490	Animal QTLdb	Meat_and_Carcass	97227509	97227513	255463	Longissimus muscle depth	35026054	220	Longissimus muscle depth	loin thickness	SNP	rs319290401	longissimus thoracis muscle thickness	NA	Genome	SNP	Genome-wise	Significant	<0.05	NA	NA	NA	NA	NA	NA	NA	NA	NA	NA
5	97198490	97098490	97098490	5_97098490	Animal QTLdb	Reproduction	97233839	97233843	295634	Weaning to estrus interval	ISU0127	931	Weaning to estrus interval	NA	SNP	rs325312246	female fertility trait	NA	Genome	SNP	Genome-wise	Significant	<0.05	NA	NA	NA	NA	NA	NA	NA	NA	NA	NA
5	97198490	97098490	97098490	5_97098490	Animal QTLdb	Reproduction	97244323	97244327	294665	Teat number	ISU0127	167	Teat number	left teat number	SNP	rs337777689	nipple quantity	teat number	Genome	SNP	Genome-wise	Significant	<0.05	NA	NA	NA	NA	NA	NA	NA	NA	NA	NA
6	45581564	45481564	45481564	6_45481564	Animal QTLdb	Meat_and_Carcass	45535046	45535050	36185	Muscle impedance	24643240	814	Muscle impedance	impedance of longissimus dorsi 24 hr post-mortem	SNP	rs81326266	NA	NA	Genome	SNP	Experiment-wise	Significant	1.03e-11	Mendelian	NA	NA	NA	NA	NA	NA	NA	NA	NA
6	45615112	45515112	45515112	6_45515112	Animal QTLdb	Meat_and_Carcass	45535046	45535050	36185	Muscle impedance	24643240	814	Muscle impedance	impedance of longissimus dorsi 24 hr post-mortem	SNP	rs81326266	NA	NA	Genome	SNP	Experiment-wise	Significant	1.03e-11	Mendelian	NA	NA	NA	NA	NA	NA	NA	NA	NA
6	45581564	45481564	45481564	6_45481564	Animal QTLdb	Meat_and_Carcass	45535046	45535050	36241	Muscle pH	24643240	7289	Muscle pH	pH in longissimus thoracis at 48 hr post-mortem	SNP	rs81326266	muscle pH	NA	Genome	SNP	Experiment-wise	Significant	1.31e-09	Mendelian	meat pH	NA	NA	NA	NA	NA	NA	NA	NA
6	45615112	45515112	45515112	6_45515112	Animal QTLdb	Meat_and_Carcass	45535046	45535050	36241	Muscle pH	24643240	7289	Muscle pH	pH in longissimus thoracis at 48 hr post-mortem	SNP	rs81326266	muscle pH	NA	Genome	SNP	Experiment-wise	Significant	1.31e-09	Mendelian	meat pH	NA	NA	NA	NA	NA	NA	NA	NA
6	166781955	166681955	166681955	6_166681955	Animal QTLdb	Meat_and_Carcass	166758768	166758772	262240	Longissimus muscle area	36359036	86	Longissimus muscle area	loin muscle area at 100 kg	SNP	rs319451918	longissimus thoracis muscle area	NA	Genome	SNP	Comparison-wise	Significant	1.41e-08	NA	NA	NA	NA	NA	NA	NA	NA	NA	NA
6	166781955	166681955	166681955	6_166681955	Animal QTLdb	Meat_and_Carcass	166758773	166758777	262241	Longissimus muscle area	36359036	86	Longissimus muscle area	loin muscle area at 100 kg	SNP	rs330904102	longissimus thoracis muscle area	NA	Genome	SNP	Comparison-wise	Significant	1.41e-08	NA	NA	NA	NA	NA	NA	NA	NA	NA	NA
6	166781955	166681955	166681955	6_166681955	Animal QTLdb	Meat_and_Carcass	166786084	166786088	262243	Longissimus muscle area	36359036	86	Longissimus muscle area	loin muscle area at 100 kg	SNP	rs341134833	longissimus thoracis muscle area	NA	Genome	SNP	Comparison-wise	Significant	5.03e-07	NA	NA	NA	NA	NA	NA	NA	NA	NA	NA
6	3556249	3456249	3456249	6_3456249	Animal QTLdb	Production	3568282	3568286	194071	Average daily gain	30869175	144	Average daily gain	average daily gain, 30-60 kg	SNP	rs327688128	postnatal growth trait	average daily body weight gain	Genome	SNP	Comparison-wise	Significant	5.24e-07	Mendelian	NA	NA	NA	NA	NA	NA	NA	NA	NA
6	166781955	166681955	166681955	6_166681955	Animal QTLdb	Meat_and_Carcass	166702443	166702447	262337	Longissimus muscle area	36359036	86	Longissimus muscle area	loin muscle area at 100 kg	SNP	rs336677201	longissimus thoracis muscle area	NA	Genome	SNP	Comparison-wise	Significant	6.39e-07	NA	NA	NA	NA	NA	NA	NA	NA	NA	NA
6	166781955	166681955	166681955	6_166681955	Animal QTLdb	Meat_and_Carcass	166744867	166744871	262401	Longissimus muscle area	36359036	86	Longissimus muscle area	loin muscle area at 100 kg	SNP	rs699093965	longissimus thoracis muscle area	NA	Genome	SNP	Comparison-wise	Significant	7.58e-07	NA	NA	NA	NA	NA	NA	NA	NA	NA	NA
6	166781955	166681955	166681955	6_166681955	Animal QTLdb	Meat_and_Carcass	166758761	166758765	262244	Longissimus muscle area	36359036	86	Longissimus muscle area	loin muscle area at 100 kg	SNP	rs338278037	longissimus thoracis muscle area	NA	Genome	SNP	Comparison-wise	Significant	8.36e-07	NA	NA	NA	NA	NA	NA	NA	NA	NA	NA
6	166781955	166681955	166681955	6_166681955	Animal QTLdb	Meat_and_Carcass	166742066	166742070	262405	Longissimus muscle area	36359036	86	Longissimus muscle area	loin muscle area at 100 kg	SNP	rs701782543	longissimus thoracis muscle area	NA	Genome	SNP	Comparison-wise	Significant	8.53e-07	NA	NA	NA	NA	NA	NA	NA	NA	NA	NA
6	166781955	166681955	166681955	6_166681955	Animal QTLdb	Meat_and_Carcass	166742177	166742181	262311	Longissimus muscle area	36359036	86	Longissimus muscle area	loin muscle area at 100 kg	SNP	rs330678246	longissimus thoracis muscle area	NA	Genome	SNP	Comparison-wise	Significant	8.53e-07	NA	NA	NA	NA	NA	NA	NA	NA	NA	NA
6	166781955	166681955	166681955	6_166681955	Animal QTLdb	Meat_and_Carcass	166744868	166744872	262356	Longissimus muscle area	36359036	86	Longissimus muscle area	loin muscle area at 100 kg	SNP	rs339432029	longissimus thoracis muscle area	NA	Genome	SNP	Comparison-wise	Significant	8.63e-07	NA	NA	NA	NA	NA	NA	NA	NA	NA	NA
6	166781955	166681955	166681955	6_166681955	Animal QTLdb	Meat_and_Carcass	166744868	166744872	262247	Longissimus muscle area	36359036	86	Longissimus muscle area	loin muscle area at 100 kg	SNP	rs339432029	longissimus thoracis muscle area	NA	Genome	SNP	Comparison-wise	Significant	1.34e-06	NA	NA	NA	NA	NA	NA	NA	NA	NA	NA
6	166781955	166681955	166681955	6_166681955	Animal QTLdb	Meat_and_Carcass	166685957	166685961	262248	Longissimus muscle area	36359036	86	Longissimus muscle area	loin muscle area at 100 kg	SNP	rs1109347577	longissimus thoracis muscle area	NA	Genome	SNP	Comparison-wise	Significant	1.66e-06	NA	NA	NA	NA	NA	NA	NA	NA	NA	NA
6	128736591	128636591	128636591	6_128636591	Animal QTLdb	Meat_and_Carcass	128712042	128712046	287632	Subcutaneous fat thickness	38185881	20	Subcutaneous fat thickness	backfat at last rib	SNP	rs81226620	subcutaneous adipose thickness	NA	Genome	SNP	Comparison-wise	Significant	3.29e-06	NA	NA	NA	NA	NA	NA	NA	NA	NA	NA
6	128756966	128656966	128656966	6_128656966	Animal QTLdb	Meat_and_Carcass	128712042	128712046	287632	Subcutaneous fat thickness	38185881	20	Subcutaneous fat thickness	backfat at last rib	SNP	rs81226620	subcutaneous adipose thickness	NA	Genome	SNP	Comparison-wise	Significant	3.29e-06	NA	NA	NA	NA	NA	NA	NA	NA	NA	NA
6	44692451	44592451	44592451	6_44592451	Animal QTLdb	Meat_and_Carcass	44759888	44759892	160958	Dressing percentage	29978910	223	Dressing percentage	NA	SNP	rs81233477	NA	NA	Genome	SNP	Comparison-wise	Significant	4.3e-06	Mendelian	dressing percentage	NA	NA	NA	NA	NA	NA	NA	NA
6	44492916	44392916	44392916	6_44392916	Animal QTLdb	Meat_and_Carcass	44535222	44535226	22452	Intramuscular fat content	23942702	16	Intramuscular fat content	intramuscular fat percentage (gluteus medius)	SNP	rs81258771	intramuscular adipose amount	intramuscular fat morphological measurement	Genome	SNP	Experiment-wise	Significant	1.43e-05	Mendelian	intramuscular fat content	NA	NA	100517655	NCBIgene	NA	NA	NA	NA
6	45615112	45515112	45515112	6_45515112	Animal QTLdb	Meat_and_Carcass	45683886	45683890	36245	Muscle pH	24643240	7289	Muscle pH	pH in longissimus thoracis at 48 hr post-mortem	SNP	rs81395817	muscle pH	NA	Genome	SNP	Experiment-wise	Significant	1.48e-05	Mendelian	meat pH	NA	NA	NA	NA	NA	NA	NA	NA
6	3743478	3643478	3643478	6_3643478	Animal QTLdb	Meat_and_Carcass	3789347	3789351	257832	Meat color	35464836	7382	Meat color	meat color L* at 24 hr post-mortem	SNP	rs81330522	NA	NA	Genome	SNP	Comparison-wise	Significant	1.72e-05	NA	meat color	NA	NA	NA	NA	NA	NA	NA	NA
6	128736591	128636591	128636591	6_128636591	Animal QTLdb	Meat_and_Carcass	128727935	128727939	23341	Subcutaneous fat thickness	23153328	20	Subcutaneous fat thickness	backfat at last rib	SNP	rs80840294	subcutaneous adipose thickness	NA	Genome	SNP	Comparison-wise	Significant	2.16e-05	Mendelian	NA	NA	NA	NA	NA	NA	NA	NA	NA
6	128756966	128656966	128656966	6_128656966	Animal QTLdb	Meat_and_Carcass	128727935	128727939	23341	Subcutaneous fat thickness	23153328	20	Subcutaneous fat thickness	backfat at last rib	SNP	rs80840294	subcutaneous adipose thickness	NA	Genome	SNP	Comparison-wise	Significant	2.16e-05	Mendelian	NA	NA	NA	NA	NA	NA	NA	NA	NA
6	45615112	45515112	45515112	6_45515112	Animal QTLdb	Meat_and_Carcass	45683886	45683890	36190	Muscle impedance	24643240	814	Muscle impedance	impedance of longissimus dorsi 24 hr post-mortem	SNP	rs81395817	NA	NA	Genome	SNP	Experiment-wise	Significant	3.48e-05	Mendelian	NA	NA	NA	NA	NA	NA	NA	NA	NA
6	45581564	45481564	45481564	6_45481564	Animal QTLdb	Meat_and_Carcass	45535046	45535050	36160	Drip loss	24643240	37	Drip loss	NA	SNP	rs81326266	NA	NA	Genome	SNP	Experiment-wise	Significant	8.11e-05	Mendelian	meat water holding capacity	Drip loss	NA	NA	NA	NA	NA	NA	NA
6	45615112	45515112	45515112	6_45515112	Animal QTLdb	Meat_and_Carcass	45535046	45535050	36160	Drip loss	24643240	37	Drip loss	NA	SNP	rs81326266	NA	NA	Genome	SNP	Experiment-wise	Significant	8.11e-05	Mendelian	meat water holding capacity	Drip loss	NA	NA	NA	NA	NA	NA	NA
6	44492916	44392916	44392916	6_44392916	Animal QTLdb	Meat_and_Carcass	44535222	44535226	36202	Muscle impedance	24643240	814	Muscle impedance	impedance of longissimus dorsi 24 hr post-mortem	SNP	rs81258771	NA	NA	Genome	SNP	Experiment-wise	Significant	0.00111	Mendelian	NA	NA	NA	NA	NA	NA	NA	NA	NA
6	44492916	44392916	44392916	6_44392916	Animal QTLdb	Meat_and_Carcass	44535222	44535226	36262	Muscle pH	24643240	7289	Muscle pH	pH in longissimus thoracis at 48 hr post-mortem	SNP	rs81258771	muscle pH	NA	Genome	SNP	Experiment-wise	Significant	0.00208	Mendelian	meat pH	NA	NA	NA	NA	NA	NA	NA	NA
6	45615112	45515112	45515112	6_45515112	Animal QTLdb	Meat_and_Carcass	45683886	45683890	36163	Drip loss	24643240	37	Drip loss	NA	SNP	rs81395817	NA	NA	Genome	SNP	Experiment-wise	Significant	0.00236	Mendelian	meat water holding capacity	Drip loss	NA	NA	NA	NA	NA	NA	NA
6	44692451	44592451	44592451	6_44592451	Animal QTLdb	Meat_and_Carcass	44627414	44627418	19384	Carcass weight (hot)	21107721	77	Carcass weight (hot)	NA	SNP	rs45432566	NA	carcass weight	Genome	SNP	Comparison-wise	Significant	0.0024	Mendelian	dressed carcass weight	Carcass weight (hot)	NA	NA	NA	NA	NA	NA	NA
6	44692451	44592451	44592451	6_44592451	Animal QTLdb	Meat_and_Carcass	44729416	44729420	36209	Muscle impedance	24643240	814	Muscle impedance	impedance of longissimus dorsi 24 hr post-mortem	SNP	rs81247642	NA	NA	Genome	SNP	Experiment-wise	Significant	0.00264	Mendelian	NA	NA	NA	NA	NA	NA	NA	NA	NA
6	99307882	99207882	99207882	6_99207882	Animal QTLdb	Meat_and_Carcass	99375396	99375400	19448	Sirloin weight	21107721	768	Sirloin weight	NA	SNP	rs45431026	NA	NA	Genome	SNP	Comparison-wise	Significant	0.003	Mendelian	dressed carcass subdivision trait	Sirloin weight	NA	100624854	NCBIgene	NA	NA	NA	NA
6	44692451	44592451	44592451	6_44592451	Animal QTLdb	Meat_and_Carcass	44729080	44729084	36212	Muscle impedance	24643240	814	Muscle impedance	impedance of longissimus dorsi 24 hr post-mortem	SNP	rs81330616	NA	NA	Genome	SNP	Experiment-wise	Significant	0.00318	Mendelian	NA	NA	NA	NA	NA	NA	NA	NA	NA
6	44692451	44592451	44592451	6_44592451	Animal QTLdb	Meat_and_Carcass	44729416	44729420	36168	Drip loss	24643240	37	Drip loss	NA	SNP	rs81247642	NA	NA	Genome	SNP	Experiment-wise	Significant	0.00371	Mendelian	meat water holding capacity	Drip loss	NA	NA	NA	NA	NA	NA	NA
6	71790066	71690066	71690066	6_71690066	Animal QTLdb	Meat_and_Carcass	71771828	71771832	23072	Intramuscular fat content	22688438	16	Intramuscular fat content	intramuscular fat percentage (gluteus medius)	SNP	rs45430336	intramuscular adipose amount	intramuscular fat morphological measurement	Genome	SNP	Comparison-wise	Significant	0.00377	Mendelian	intramuscular fat content	NA	NA	NA	NA	NA	NA	NA	NA
6	44692451	44592451	44592451	6_44592451	Animal QTLdb	Meat_and_Carcass	44729080	44729084	36171	Drip loss	24643240	37	Drip loss	NA	SNP	rs81330616	NA	NA	Genome	SNP	Experiment-wise	Significant	0.00402	Mendelian	meat water holding capacity	Drip loss	NA	NA	NA	NA	NA	NA	NA
6	45581564	45481564	45481564	6_45481564	Animal QTLdb	Meat_and_Carcass	45535046	45535050	147327	Intramuscular fat content	28728355	16	Intramuscular fat content	intramuscular fat percentage (gluteus medius)	SNP	rs81326266	intramuscular adipose amount	intramuscular fat morphological measurement	Genome	SNP	Comparison-wise	Significant	0.00624	Mendelian	intramuscular fat content	NA	NA	NA	NA	NA	NA	NA	NA
6	45615112	45515112	45515112	6_45515112	Animal QTLdb	Meat_and_Carcass	45535046	45535050	147327	Intramuscular fat content	28728355	16	Intramuscular fat content	intramuscular fat percentage (gluteus medius)	SNP	rs81326266	intramuscular adipose amount	intramuscular fat morphological measurement	Genome	SNP	Comparison-wise	Significant	0.00624	Mendelian	intramuscular fat content	NA	NA	NA	NA	NA	NA	NA	NA
6	44692451	44592451	44592451	6_44592451	Animal QTLdb	Meat_and_Carcass	44627414	44627418	19385	Muscle moisture percentage	21107721	52	Muscle moisture percentage	NA	SNP	rs45432566	muscle water amount	NA	Genome	SNP	Comparison-wise	Significant	0.0073	Mendelian	meat water content	Muscle moisture percentage	NA	NA	NA	NA	NA	NA	NA
6	45581564	45481564	45481564	6_45481564	Animal QTLdb	Meat_and_Carcass	45535046	45535050	36228	Muscle conductivity	24643240	7362	Muscle conductivity	conductivity 24 hours post-mortem (loin)	SNP	rs81326266	skeletal muscle conductivity trait	NA	Genome	SNP	Experiment-wise	Significant	0.009	Mendelian	meat conductivity	NA	NA	NA	NA	NA	NA	NA	NA
6	45615112	45515112	45515112	6_45515112	Animal QTLdb	Meat_and_Carcass	45535046	45535050	36228	Muscle conductivity	24643240	7362	Muscle conductivity	conductivity 24 hours post-mortem (loin)	SNP	rs81326266	skeletal muscle conductivity trait	NA	Genome	SNP	Experiment-wise	Significant	0.009	Mendelian	meat conductivity	NA	NA	NA	NA	NA	NA	NA	NA
6	128736591	128636591	128636591	6_128636591	Animal QTLdb	Production	128727935	128727939	28843	Average daily gain	24663154	144	Average daily gain	average daily gain, 30-60 kg	SNP	rs80840294	postnatal growth trait	average daily body weight gain	Genome	SNP	Experiment-wise	Significant	0.00923	Mendelian	NA	NA	NA	NA	NA	NA	NA	NA	NA
6	128756966	128656966	128656966	6_128656966	Animal QTLdb	Production	128727935	128727939	28843	Average daily gain	24663154	144	Average daily gain	average daily gain, 30-60 kg	SNP	rs80840294	postnatal growth trait	average daily body weight gain	Genome	SNP	Experiment-wise	Significant	0.00923	Mendelian	NA	NA	NA	NA	NA	NA	NA	NA	NA
6	3556249	3456249	3456249	6_3456249	Animal QTLdb	Meat_and_Carcass	3511644	3511648	15962	skatole, laboratory	21507230	56	skatole, laboratory	NA	SNP	rs81319354	muscle skatole amount	NA	Genome	SNP	Chromosome-wise	Significant	0.02	Mendelian	meat skatole content	skatole, laboratory	NA	NA	NA	NA	NA	NA	NA
6	3556249	3456249	3456249	6_3456249	Animal QTLdb	Meat_and_Carcass	3597385	3597389	15963	skatole, laboratory	21507230	56	skatole, laboratory	NA	SNP	rs81334688	muscle skatole amount	NA	Genome	SNP	Chromosome-wise	Significant	0.02	Mendelian	meat skatole content	skatole, laboratory	NA	NA	NA	NA	NA	NA	NA
6	71790066	71690066	71690066	6_71690066	Animal QTLdb	Exterior	71877545	71877549	125696	Gait score (overall)	19284518	728	Gait score (overall)	NA	SNP	rs81210606	body movement coordination trait	body movement measurement	Genome	SNP	Experiment-wise	Significant	<0.01	Mendelian	NA	overall leg action	NA	397180	NCBIgene	NA	NA	NA	NA
6	71790066	71690066	71690066	6_71690066	Animal QTLdb	Exterior	71877545	71877549	126042	Gait score (overall)	19519793	728	Gait score (overall)	NA	SNP	rs81210606	body movement coordination trait	body movement measurement	Genome	SNP	NA	Significant	<0.01	Mendelian	NA	overall leg action	NA	397180	NCBIgene	NA	NA	NA	NA
6	71790066	71690066	71690066	6_71690066	Animal QTLdb	Exterior	71879160	71879164	125695	Gait score (overall)	19284518	728	Gait score (overall)	NA	SNP	rs81219010	body movement coordination trait	body movement measurement	Genome	SNP	Experiment-wise	Significant	<0.01	Mendelian	NA	overall leg action	NA	397180	NCBIgene	NA	NA	NA	NA
6	71790066	71690066	71690066	6_71690066	Animal QTLdb	Exterior	71879160	71879164	126044	Gait score (overall)	19519793	728	Gait score (overall)	NA	SNP	rs81219010	body movement coordination trait	body movement measurement	Genome	SNP	NA	Significant	<0.01	Mendelian	NA	overall leg action	NA	397180	NCBIgene	NA	NA	NA	NA
6	3556249	3456249	3456249	6_3456249	Animal QTLdb	Meat_and_Carcass	3506622	3506626	290672	Subcutaneous fat thickness	ISU0127	20	Subcutaneous fat thickness	backfat at last rib	SNP	rs332097114	subcutaneous adipose thickness	NA	Genome	SNP	Genome-wise	Significant	<0.05	NA	NA	NA	NA	NA	NA	NA	NA	NA	NA
6	3556249	3456249	3456249	6_3456249	Animal QTLdb	Meat_and_Carcass	3523645	3523649	293210	Longissimus muscle depth	ISU0127	220	Longissimus muscle depth	loin thickness	SNP	rs699862406	longissimus thoracis muscle thickness	NA	Genome	SNP	Genome-wise	Significant	<0.05	NA	NA	NA	NA	NA	NA	NA	NA	NA	NA
6	3556249	3456249	3456249	6_3456249	Animal QTLdb	Meat_and_Carcass	3534374	3534378	290702	Subcutaneous fat thickness	ISU0127	20	Subcutaneous fat thickness	backfat at last rib	SNP	rs333467768	subcutaneous adipose thickness	NA	Genome	SNP	Genome-wise	Significant	<0.05	NA	NA	NA	NA	NA	NA	NA	NA	NA	NA
6	3743478	3643478	3643478	6_3643478	Animal QTLdb	Reproduction	3738099	3738103	62174	Seminiferous tubule diameter	26425933	547	Seminiferous tubule diameter	NA	SNP	rs81237724	seminiferous tubule diameter	NA	Genome	SNP	Chromosome-wise	Significant	<0.05	Mendelian	NA	NA	10.8	100515140	NCBIgene	NA	NA	NA	NA
6	30876290	30776290	30776290	6_30776290	Animal QTLdb	Meat_and_Carcass	30892706	30892710	153719	Loin weight	29522525	215	Loin weight	NA	SNP	rs342864734	NA	NA	Genome	SNP	Experiment-wise	Significant	<0.05	Mendelian	loin weight	NA	NA	NA	NA	0.24	NA	NA	NA
6	44692451	44592451	44592451	6_44592451	Animal QTLdb	Meat_and_Carcass	44644487	44644491	292499	Longissimus muscle area	ISU0127	86	Longissimus muscle area	loin muscle area at 100 kg	SNP	rs340757777	longissimus thoracis muscle area	NA	Genome	SNP	Genome-wise	Significant	<0.05	NA	NA	NA	NA	NA	NA	NA	NA	NA	NA
6	44692451	44592451	44592451	6_44592451	Animal QTLdb	Reproduction	44654405	44654409	292237	Litter weight, piglets born alive	ISU0127	756	Litter weight, piglets born alive	litter weight, piglets born alive (parity 3)	SNP	rs342779372	NA	total weight of live neonates per litter	Genome	SNP	Genome-wise	Significant	<0.05	NA	NA	NA	NA	NA	NA	NA	NA	NA	NA
6	44692451	44592451	44592451	6_44592451	Animal QTLdb	Production	44685125	44685129	289625	Average daily gain	ISU0127	144	Average daily gain	average daily gain, 30-60 kg	SNP	rs196955960	postnatal growth trait	average daily body weight gain	Genome	SNP	Genome-wise	Significant	<0.05	NA	NA	NA	NA	NA	NA	NA	NA	NA	NA
6	44692451	44592451	44592451	6_44592451	Animal QTLdb	Production	44697973	44697977	289824	Average daily gain	ISU0127	144	Average daily gain	average daily gain, 30-60 kg	SNP	rs329227646	postnatal growth trait	average daily body weight gain	Genome	SNP	Genome-wise	Significant	<0.05	NA	NA	NA	NA	NA	NA	NA	NA	NA	NA
6	44692451	44592451	44592451	6_44592451	Animal QTLdb	Meat_and_Carcass	44759888	44759892	161222	Muscle conductivity	29978910	7362	Muscle conductivity	conductivity 24 hours post-mortem (loin)	SNP	rs81233477	skeletal muscle conductivity trait	NA	Genome	SNP	Genome-wise	Significant	<0.05	Mendelian	meat conductivity	NA	NA	NA	NA	NA	NA	NA	NA
6	45581564	45481564	45481564	6_45481564	Animal QTLdb	Meat_and_Carcass	45547620	45547624	293179	Longissimus muscle depth	ISU0127	220	Longissimus muscle depth	loin thickness	SNP	rs691170922	longissimus thoracis muscle thickness	NA	Genome	SNP	Genome-wise	Significant	<0.05	NA	NA	NA	NA	NA	NA	NA	NA	NA	NA
6	45615112	45515112	45515112	6_45515112	Animal QTLdb	Meat_and_Carcass	45547620	45547624	293179	Longissimus muscle depth	ISU0127	220	Longissimus muscle depth	loin thickness	SNP	rs691170922	longissimus thoracis muscle thickness	NA	Genome	SNP	Genome-wise	Significant	<0.05	NA	NA	NA	NA	NA	NA	NA	NA	NA	NA
6	45581564	45481564	45481564	6_45481564	Animal QTLdb	Meat_and_Carcass	45547620	45547624	293180	Longissimus muscle depth	ISU0127	220	Longissimus muscle depth	loin thickness	SNP	rs691170922	longissimus thoracis muscle thickness	NA	Genome	SNP	Genome-wise	Significant	<0.05	NA	NA	NA	NA	NA	NA	NA	NA	NA	NA
6	45615112	45515112	45515112	6_45515112	Animal QTLdb	Meat_and_Carcass	45547620	45547624	293180	Longissimus muscle depth	ISU0127	220	Longissimus muscle depth	loin thickness	SNP	rs691170922	longissimus thoracis muscle thickness	NA	Genome	SNP	Genome-wise	Significant	<0.05	NA	NA	NA	NA	NA	NA	NA	NA	NA	NA
6	45581564	45481564	45481564	6_45481564	Animal QTLdb	Reproduction	45646772	45646776	294668	Teat number	ISU0127	167	Teat number	left teat number	SNP	rs337805582	nipple quantity	teat number	Genome	SNP	Genome-wise	Significant	<0.05	NA	NA	NA	NA	NA	NA	NA	NA	NA	NA
6	45615112	45515112	45515112	6_45515112	Animal QTLdb	Reproduction	45646772	45646776	294668	Teat number	ISU0127	167	Teat number	left teat number	SNP	rs337805582	nipple quantity	teat number	Genome	SNP	Genome-wise	Significant	<0.05	NA	NA	NA	NA	NA	NA	NA	NA	NA	NA
6	71790066	71690066	71690066	6_71690066	Animal QTLdb	Production	71877545	71877549	125504	Body length	19284518	112	Body length	body length at 12 months	SNP	rs81210606	body length	body length	Genome	SNP	Experiment-wise	Significant	<0.05	Mendelian	NA	NA	NA	397180	NCBIgene	NA	NA	NA	NA
6	71790066	71690066	71690066	6_71690066	Animal QTLdb	Meat_and_Carcass	71877545	71877549	126041	Subcutaneous fat thickness	19519793	20	Subcutaneous fat thickness	backfat at last rib	SNP	rs81210606	subcutaneous adipose thickness	NA	Genome	SNP	-	Significant	<0.05	Mendelian	NA	NA	NA	397180	NCBIgene	NA	NA	NA	NA
6	71790066	71690066	71690066	6_71690066	Animal QTLdb	Production	71879160	71879164	125503	Body length	19284518	112	Body length	body length at 12 months	SNP	rs81219010	body length	body length	Genome	SNP	Experiment-wise	Significant	<0.05	Mendelian	NA	NA	NA	397180	NCBIgene	NA	NA	NA	NA
6	77512690	77412690	77412690	6_77412690	Animal QTLdb	Reproduction	77458049	77458053	281306	Litter size	37107619	156	Litter size	pigs weaned per litter	SNP	rs337165065	single birth offspring quantity	NA	Genome	SNP	Genome-wise	Significant	<0.05	NA	NA	NA	NA	NA	NA	NA	NA	NA	NA
6	77523283	77423283	77423283	6_77423283	Animal QTLdb	Reproduction	77458049	77458053	281306	Litter size	37107619	156	Litter size	pigs weaned per litter	SNP	rs337165065	single birth offspring quantity	NA	Genome	SNP	Genome-wise	Significant	<0.05	NA	NA	NA	NA	NA	NA	NA	NA	NA	NA
6	77533416	77433416	77433416	6_77433416	Animal QTLdb	Reproduction	77458049	77458053	281306	Litter size	37107619	156	Litter size	pigs weaned per litter	SNP	rs337165065	single birth offspring quantity	NA	Genome	SNP	Genome-wise	Significant	<0.05	NA	NA	NA	NA	NA	NA	NA	NA	NA	NA
6	77512690	77412690	77412690	6_77412690	Animal QTLdb	Reproduction	77462851	77462855	281307	Litter size	37107619	156	Litter size	pigs weaned per litter	SNP	rs329401546	single birth offspring quantity	NA	Genome	SNP	Genome-wise	Significant	<0.05	NA	NA	NA	NA	NA	NA	NA	NA	NA	NA
6	77523283	77423283	77423283	6_77423283	Animal QTLdb	Reproduction	77462851	77462855	281307	Litter size	37107619	156	Litter size	pigs weaned per litter	SNP	rs329401546	single birth offspring quantity	NA	Genome	SNP	Genome-wise	Significant	<0.05	NA	NA	NA	NA	NA	NA	NA	NA	NA	NA
6	77533416	77433416	77433416	6_77433416	Animal QTLdb	Reproduction	77462851	77462855	281307	Litter size	37107619	156	Litter size	pigs weaned per litter	SNP	rs329401546	single birth offspring quantity	NA	Genome	SNP	Genome-wise	Significant	<0.05	NA	NA	NA	NA	NA	NA	NA	NA	NA	NA
6	77512690	77412690	77412690	6_77412690	Animal QTLdb	Reproduction	77473318	77473322	281313	Litter size	37107619	156	Litter size	pigs weaned per litter	SNP	rs334851824	single birth offspring quantity	NA	Genome	SNP	Genome-wise	Significant	<0.05	NA	NA	NA	NA	NA	NA	NA	NA	NA	NA
6	77523283	77423283	77423283	6_77423283	Animal QTLdb	Reproduction	77473318	77473322	281313	Litter size	37107619	156	Litter size	pigs weaned per litter	SNP	rs334851824	single birth offspring quantity	NA	Genome	SNP	Genome-wise	Significant	<0.05	NA	NA	NA	NA	NA	NA	NA	NA	NA	NA
6	77533416	77433416	77433416	6_77433416	Animal QTLdb	Reproduction	77473318	77473322	281313	Litter size	37107619	156	Litter size	pigs weaned per litter	SNP	rs334851824	single birth offspring quantity	NA	Genome	SNP	Genome-wise	Significant	<0.05	NA	NA	NA	NA	NA	NA	NA	NA	NA	NA
6	77512690	77412690	77412690	6_77412690	Animal QTLdb	Reproduction	77480976	77480980	281308	Litter size	37107619	156	Litter size	pigs weaned per litter	SNP	rs321513119	single birth offspring quantity	NA	Genome	SNP	Genome-wise	Significant	<0.05	NA	NA	NA	NA	NA	NA	NA	NA	NA	NA
6	77523283	77423283	77423283	6_77423283	Animal QTLdb	Reproduction	77480976	77480980	281308	Litter size	37107619	156	Litter size	pigs weaned per litter	SNP	rs321513119	single birth offspring quantity	NA	Genome	SNP	Genome-wise	Significant	<0.05	NA	NA	NA	NA	NA	NA	NA	NA	NA	NA
6	77533416	77433416	77433416	6_77433416	Animal QTLdb	Reproduction	77480976	77480980	281308	Litter size	37107619	156	Litter size	pigs weaned per litter	SNP	rs321513119	single birth offspring quantity	NA	Genome	SNP	Genome-wise	Significant	<0.05	NA	NA	NA	NA	NA	NA	NA	NA	NA	NA
6	77512690	77412690	77412690	6_77412690	Animal QTLdb	Reproduction	77500108	77500112	281316	Litter size	37107619	156	Litter size	pigs weaned per litter	SNP	rs327788446	single birth offspring quantity	NA	Genome	SNP	Genome-wise	Significant	<0.05	NA	NA	NA	NA	NA	NA	NA	NA	NA	NA
6	77523283	77423283	77423283	6_77423283	Animal QTLdb	Reproduction	77500108	77500112	281316	Litter size	37107619	156	Litter size	pigs weaned per litter	SNP	rs327788446	single birth offspring quantity	NA	Genome	SNP	Genome-wise	Significant	<0.05	NA	NA	NA	NA	NA	NA	NA	NA	NA	NA
6	77533416	77433416	77433416	6_77433416	Animal QTLdb	Reproduction	77500108	77500112	281316	Litter size	37107619	156	Litter size	pigs weaned per litter	SNP	rs327788446	single birth offspring quantity	NA	Genome	SNP	Genome-wise	Significant	<0.05	NA	NA	NA	NA	NA	NA	NA	NA	NA	NA
6	77512690	77412690	77412690	6_77412690	Animal QTLdb	Reproduction	77501622	77501626	281300	Litter size	37107619	156	Litter size	pigs weaned per litter	Reported Coordinates	NA	single birth offspring quantity	NA	Genome	SNP	Genome-wise	Significant	<0.05	NA	NA	NA	NA	NA	NA	NA	NA	NA	NA
6	77523283	77423283	77423283	6_77423283	Animal QTLdb	Reproduction	77501622	77501626	281300	Litter size	37107619	156	Litter size	pigs weaned per litter	Reported Coordinates	NA	single birth offspring quantity	NA	Genome	SNP	Genome-wise	Significant	<0.05	NA	NA	NA	NA	NA	NA	NA	NA	NA	NA
6	77533416	77433416	77433416	6_77433416	Animal QTLdb	Reproduction	77501622	77501626	281300	Litter size	37107619	156	Litter size	pigs weaned per litter	Reported Coordinates	NA	single birth offspring quantity	NA	Genome	SNP	Genome-wise	Significant	<0.05	NA	NA	NA	NA	NA	NA	NA	NA	NA	NA
6	77512690	77412690	77412690	6_77412690	Animal QTLdb	Reproduction	77506792	77506796	281317	Litter size	37107619	156	Litter size	pigs weaned per litter	SNP	rs1109521737	single birth offspring quantity	NA	Genome	SNP	Genome-wise	Significant	<0.05	NA	NA	NA	NA	NA	NA	NA	NA	NA	NA
6	77523283	77423283	77423283	6_77423283	Animal QTLdb	Reproduction	77506792	77506796	281317	Litter size	37107619	156	Litter size	pigs weaned per litter	SNP	rs1109521737	single birth offspring quantity	NA	Genome	SNP	Genome-wise	Significant	<0.05	NA	NA	NA	NA	NA	NA	NA	NA	NA	NA
6	77533416	77433416	77433416	6_77433416	Animal QTLdb	Reproduction	77506792	77506796	281317	Litter size	37107619	156	Litter size	pigs weaned per litter	SNP	rs1109521737	single birth offspring quantity	NA	Genome	SNP	Genome-wise	Significant	<0.05	NA	NA	NA	NA	NA	NA	NA	NA	NA	NA
6	77512690	77412690	77412690	6_77412690	Animal QTLdb	Reproduction	77551397	77551401	281318	Litter size	37107619	156	Litter size	pigs weaned per litter	SNP	rs1110789832	single birth offspring quantity	NA	Genome	SNP	Genome-wise	Significant	<0.05	NA	NA	NA	NA	NA	NA	NA	NA	NA	NA
6	77523283	77423283	77423283	6_77423283	Animal QTLdb	Reproduction	77551397	77551401	281318	Litter size	37107619	156	Litter size	pigs weaned per litter	SNP	rs1110789832	single birth offspring quantity	NA	Genome	SNP	Genome-wise	Significant	<0.05	NA	NA	NA	NA	NA	NA	NA	NA	NA	NA
6	77533416	77433416	77433416	6_77433416	Animal QTLdb	Reproduction	77551397	77551401	281318	Litter size	37107619	156	Litter size	pigs weaned per litter	SNP	rs1110789832	single birth offspring quantity	NA	Genome	SNP	Genome-wise	Significant	<0.05	NA	NA	NA	NA	NA	NA	NA	NA	NA	NA
6	99307882	99207882	99207882	6_99207882	Animal QTLdb	Meat_and_Carcass	99339085	99339089	290667	Subcutaneous fat thickness	ISU0127	20	Subcutaneous fat thickness	backfat at last rib	SNP	rs332027916	subcutaneous adipose thickness	NA	Genome	SNP	Genome-wise	Significant	<0.05	NA	NA	NA	NA	NA	NA	NA	NA	NA	NA
6	154702630	154602630	154602630	6_154602630	Animal QTLdb	Production	154698923	154698927	289834	Average daily gain	ISU0127	144	Average daily gain	average daily gain, 30-60 kg	SNP	rs329492815	postnatal growth trait	average daily body weight gain	Genome	SNP	Genome-wise	Significant	<0.05	NA	NA	NA	NA	NA	NA	NA	NA	NA	NA
6	154702630	154602630	154602630	6_154602630	Animal QTLdb	Production	154765157	154765161	285896	Days to 100 kg	37372438	638	Days to 100 kg	NA	Reported Coordinates	NA	postnatal growth trait	NA	Genome	SNP	Genome-wise	Significant	<0.05	NA	NA	NA	NA	NA	NA	NA	NA	NA	NA
6	155510693	155410693	155410693	6_155410693	Animal QTLdb	Reproduction	155432236	155432240	294265	Teat number	ISU0127	167	Teat number	left teat number	SNP	rs326455523	nipple quantity	teat number	Genome	SNP	Genome-wise	Significant	<0.05	NA	NA	NA	NA	NA	NA	NA	NA	NA	NA
6	155517259	155417259	155417259	6_155417259	Animal QTLdb	Reproduction	155432236	155432240	294265	Teat number	ISU0127	167	Teat number	left teat number	SNP	rs326455523	nipple quantity	teat number	Genome	SNP	Genome-wise	Significant	<0.05	NA	NA	NA	NA	NA	NA	NA	NA	NA	NA
6	155510693	155410693	155410693	6_155410693	Animal QTLdb	Health	155456543	155456547	295965	Blood lipase level	ISU0127	7559	Blood lipase level	NA	SNP	rs330309440	blood lipase amount	NA	Genome	SNP	Genome-wise	Significant	<0.05	NA	NA	NA	NA	NA	NA	NA	NA	NA	NA
6	155517259	155417259	155417259	6_155417259	Animal QTLdb	Health	155456543	155456547	295965	Blood lipase level	ISU0127	7559	Blood lipase level	NA	SNP	rs330309440	blood lipase amount	NA	Genome	SNP	Genome-wise	Significant	<0.05	NA	NA	NA	NA	NA	NA	NA	NA	NA	NA
6	155510693	155410693	155410693	6_155410693	Animal QTLdb	Meat_and_Carcass	155488450	155488454	293184	Longissimus muscle depth	ISU0127	220	Longissimus muscle depth	loin thickness	SNP	rs692007209	longissimus thoracis muscle thickness	NA	Genome	SNP	Genome-wise	Significant	<0.05	NA	NA	NA	NA	NA	NA	NA	NA	NA	NA
6	155517259	155417259	155417259	6_155417259	Animal QTLdb	Meat_and_Carcass	155488450	155488454	293184	Longissimus muscle depth	ISU0127	220	Longissimus muscle depth	loin thickness	SNP	rs692007209	longissimus thoracis muscle thickness	NA	Genome	SNP	Genome-wise	Significant	<0.05	NA	NA	NA	NA	NA	NA	NA	NA	NA	NA
7	73221610	73121610	73121610	7_73121610	Animal QTLdb	Reproduction	73134132	73134136	178825	Offspring number	31362194	7551	Offspring number	total number born alive	SNP	rs331730550	offspring quantity	number of offspring	Genome	SNP	Comparison-wise	Significant	2.07e-05	Mendelian	NA	NA	NA	NA	NA	NA	NA	NA	NA
7	73221610	73121610	73121610	7_73121610	Animal QTLdb	Reproduction	73186675	73186679	178826	Offspring number	31362194	7551	Offspring number	total number born alive	SNP	rs331569078	offspring quantity	number of offspring	Genome	SNP	Comparison-wise	Significant	2.07e-05	Mendelian	NA	NA	NA	NA	NA	NA	NA	NA	NA
7	37195577	37095577	37095577	7_37095577	Animal QTLdb	Meat_and_Carcass	37152838	37152842	292755	Longissimus muscle depth	ISU0127	220	Longissimus muscle depth	loin thickness	SNP	rs324907104	longissimus thoracis muscle thickness	NA	Genome	SNP	Genome-wise	Significant	<0.05	NA	NA	NA	NA	NA	NA	NA	NA	NA	NA
7	37195577	37095577	37095577	7_37095577	Animal QTLdb	Meat_and_Carcass	37167068	37167072	295840	Longissimus muscle depth	ISU0127	220	Longissimus muscle depth	loin thickness	Reported Coordinates	NA	longissimus thoracis muscle thickness	NA	Genome	SNP	Genome-wise	Significant	<0.05	NA	NA	NA	NA	NA	NA	NA	NA	NA	NA
7	73221610	73121610	73121610	7_73121610	Animal QTLdb	Reproduction	73140727	73140731	294487	Teat number	ISU0127	167	Teat number	left teat number	SNP	rs333077520	nipple quantity	teat number	Genome	SNP	Genome-wise	Significant	<0.05	NA	NA	NA	NA	NA	NA	NA	NA	NA	NA
7	103189827	103089827	103089827	7_103089827	Animal QTLdb	Exterior	103189825	103189829	215214	Thoracic vertebra number	33266466	294	Thoracic vertebra number	NA	SNP	rs80970878	thoracic vertebra quantity	thoracic vertebrae number	Genome	SNP	Genome-wise	Significant	<0.05	Mendelian	NA	NA	0.0576	NA	NA	NA	NA	NA	NA
7	114999265	114899265	114899265	7_114899265	Animal QTLdb	Reproduction	115035391	115035395	294227	Teat number	ISU0127	167	Teat number	left teat number	SNP	rs325355428	nipple quantity	teat number	Genome	SNP	Genome-wise	Significant	<0.05	NA	NA	NA	NA	NA	NA	NA	NA	NA	NA
8	3186464	3086464	3086464	8_3086464	Animal QTLdb	Reproduction	3274071	3274075	294258	Teat number	ISU0127	167	Teat number	left teat number	SNP	rs326325043	nipple quantity	teat number	Genome	SNP	Genome-wise	Significant	<0.05	NA	NA	NA	NA	NA	NA	NA	NA	NA	NA
8	3186464	3086464	3086464	8_3086464	Animal QTLdb	Production	3278111	3278115	289895	Average daily gain	ISU0127	144	Average daily gain	average daily gain, 30-60 kg	SNP	rs333324376	postnatal growth trait	average daily body weight gain	Genome	SNP	Genome-wise	Significant	<0.05	NA	NA	NA	NA	NA	NA	NA	NA	NA	NA
8	12592573	12492573	12492573	8_12492573	Animal QTLdb	Meat_and_Carcass	12664339	12664343	154430	Carcass length	29672875	75	Carcass length	carcass straight length	SNP	rs81401838	NA	carcass length	Genome	SNP	Comparison-wise	Significant	<5E-6	Mendelian	dressed carcass length	NA	NA	NA	NA	NA	NA	NA	NA
8	12604084	12504084	12504084	8_12504084	Animal QTLdb	Meat_and_Carcass	12664339	12664343	154430	Carcass length	29672875	75	Carcass length	carcass straight length	SNP	rs81401838	NA	carcass length	Genome	SNP	Comparison-wise	Significant	<5E-6	Mendelian	dressed carcass length	NA	NA	NA	NA	NA	NA	NA	NA
9	46759484	46659484	46659484	9_46659484	Animal QTLdb	Meat_and_Carcass	46791993	46791997	147400	Intramuscular fat content	28728355	16	Intramuscular fat content	intramuscular fat percentage (gluteus medius)	SNP	rs81410660	intramuscular adipose amount	intramuscular fat morphological measurement	Genome	SNP	Comparison-wise	Significant	0.00533	Mendelian	intramuscular fat content	NA	NA	NA	NA	NA	NA	NA	NA
9	71310846	71210846	71210846	9_71210846	Animal QTLdb	Reproduction	71310547	71310551	125054	Number of non-viable fetuses	26846722	861	Number of non-viable fetuses	NA	SNP	rs81413191	NA	NA	Genome	SNP	Experiment-wise	Significant	0.048	Mendelian	NA	fetal death	0.0116	NA	NA	NA	NA	NA	NA
9	67935383	67835383	67835383	9_67835383	Animal QTLdb	Production	67900713	67900717	259470	Average daily gain	36011365	144	Average daily gain	average daily gain, 30-60 kg	Reported Coordinates	NA	postnatal growth trait	average daily body weight gain	Genome	SNP	Genome-wise	Significant	<0.05	NA	NA	NA	0.0083	NA	NA	NA	NA	NA	NA
9	67935383	67835383	67835383	9_67835383	Animal QTLdb	Production	67900713	67900717	259474	Days to 100 kg	36011365	638	Days to 100 kg	NA	Reported Coordinates	NA	postnatal growth trait	NA	Genome	SNP	Genome-wise	Significant	<0.05	NA	NA	NA	0.0074	NA	NA	NA	NA	NA	NA
9	67935383	67835383	67835383	9_67835383	Animal QTLdb	Production	67967235	67967239	259471	Average daily gain	36011365	144	Average daily gain	average daily gain, 30-60 kg	Reported Coordinates	NA	postnatal growth trait	average daily body weight gain	Genome	SNP	Genome-wise	Significant	<0.05	NA	NA	NA	0.0083	NA	NA	NA	NA	NA	NA
9	67935383	67835383	67835383	9_67835383	Animal QTLdb	Production	67967235	67967239	259475	Days to 100 kg	36011365	638	Days to 100 kg	NA	Reported Coordinates	NA	postnatal growth trait	NA	Genome	SNP	Genome-wise	Significant	<0.05	NA	NA	NA	0.0074	NA	NA	NA	NA	NA	NA
9	64366063	64266063	64266063	9_64266063	Animal QTLdb	Production	64432473	64432477	38006	Body weight	25885760	564	Body weight	body weight at 10 weeks	SNP	rs81412734	body mass	body weight	Genome	SNP	Genome-wise	Suggestive	<0.1	Mendelian	NA	NA	NA	NA	NA	NA	NA	NA	NA
10	25502649	25402649	25402649	10_25402649	Animal QTLdb	Meat_and_Carcass	25586386	25586390	287639	Subcutaneous fat thickness	38185881	20	Subcutaneous fat thickness	backfat at last rib	SNP	rs332470356	subcutaneous adipose thickness	NA	Genome	SNP	Comparison-wise	Significant	1.48e-07	NA	NA	NA	NA	NA	NA	NA	NA	NA	NA
10	39625048	39525048	39525048	10_39525048	Animal QTLdb	Meat_and_Carcass	39716706	39716710	287603	Subcutaneous fat thickness	38185881	20	Subcutaneous fat thickness	backfat at last rib	SNP	rs81333737	subcutaneous adipose thickness	NA	Genome	SNP	Comparison-wise	Significant	5.91e-06	NA	NA	NA	NA	NA	NA	NA	NA	NA	NA
10	25502649	25402649	25402649	10_25402649	Animal QTLdb	Meat_and_Carcass	25560311	25560315	287647	Subcutaneous fat thickness	38185881	20	Subcutaneous fat thickness	backfat at last rib	SNP	rs81310645	subcutaneous adipose thickness	NA	Genome	SNP	Comparison-wise	Significant	8.5e-06	NA	NA	NA	NA	NA	NA	NA	NA	NA	NA
10	5997111	5897111	5897111	10_5897111	Animal QTLdb	Meat_and_Carcass	5997109	5997113	18650	indole, laboratory	22244367	50	indole, laboratory	NA	SNP	rs81428227,rs81224512,rs81421137	muscle indole amount	NA	Genome	SNP	Comparison-wise	Significant	4e-05	Mendelian	meat indole content	indole, laboratory	NA	NA	NA	NA	NA	NA	NA
10	5997111	5897111	5897111	10_5897111	Animal QTLdb	Production	6019101	6019105	16534	Body depth	21383979	723	Body depth	chest depth	SNP	rs81428297	NA	NA	Genome	SNP	NA	Significant	<0.001	Mendelian	NA	NA	NA	NA	NA	NA	NA	NA	NA
10	5997111	5897111	5897111	10_5897111	Animal QTLdb	Reproduction	5925963	5925967	294144	Teat number	ISU0127	167	Teat number	left teat number	SNP	rs322571908	nipple quantity	teat number	Genome	SNP	Genome-wise	Significant	<0.05	NA	NA	NA	NA	NA	NA	NA	NA	NA	NA
10	5997111	5897111	5897111	10_5897111	Animal QTLdb	Production	5930688	5930692	289978	Average daily gain	ISU0127	144	Average daily gain	average daily gain, 30-60 kg	SNP	rs339538227	postnatal growth trait	average daily body weight gain	Genome	SNP	Genome-wise	Significant	<0.05	NA	NA	NA	NA	NA	NA	NA	NA	NA	NA
10	5997111	5897111	5897111	10_5897111	Animal QTLdb	Meat_and_Carcass	5935936	5935940	290835	Subcutaneous fat thickness	ISU0127	20	Subcutaneous fat thickness	backfat at last rib	SNP	rs339218299	subcutaneous adipose thickness	NA	Genome	SNP	Genome-wise	Significant	<0.05	NA	NA	NA	NA	NA	NA	NA	NA	NA	NA
10	5997111	5897111	5897111	10_5897111	Animal QTLdb	Production	5946857	5946861	289626	Average daily gain	ISU0127	144	Average daily gain	average daily gain, 30-60 kg	SNP	rs318289326	postnatal growth trait	average daily body weight gain	Genome	SNP	Genome-wise	Significant	<0.05	NA	NA	NA	NA	NA	NA	NA	NA	NA	NA
10	5997111	5897111	5897111	10_5897111	Animal QTLdb	Meat_and_Carcass	5964701	5964705	291100	Subcutaneous fat thickness	ISU0127	20	Subcutaneous fat thickness	backfat at last rib	SNP	rs707129273	subcutaneous adipose thickness	NA	Genome	SNP	Genome-wise	Significant	<0.05	NA	NA	NA	NA	NA	NA	NA	NA	NA	NA
10	5997111	5897111	5897111	10_5897111	Animal QTLdb	Meat_and_Carcass	5964701	5964705	291101	Subcutaneous fat thickness	ISU0127	20	Subcutaneous fat thickness	backfat at last rib	SNP	rs707129273	subcutaneous adipose thickness	NA	Genome	SNP	Genome-wise	Significant	<0.05	NA	NA	NA	NA	NA	NA	NA	NA	NA	NA
10	6448294	6348294	6348294	10_6348294	Animal QTLdb	Meat_and_Carcass	6434043	6434047	293024	Longissimus muscle depth	ISU0127	220	Longissimus muscle depth	loin thickness	SNP	rs339224064	longissimus thoracis muscle thickness	NA	Genome	SNP	Genome-wise	Significant	<0.05	NA	NA	NA	NA	NA	NA	NA	NA	NA	NA
10	6448294	6348294	6348294	10_6348294	Animal QTLdb	Reproduction	6521882	6521886	295310	Teat number	ISU0127	167	Teat number	left teat number	SNP	rs3475214338	nipple quantity	teat number	Genome	SNP	Genome-wise	Significant	<0.05	NA	NA	NA	NA	NA	NA	NA	NA	NA	NA
10	25502649	25402649	25402649	10_25402649	Animal QTLdb	Meat_and_Carcass	25466649	25466653	290344	Subcutaneous fat thickness	ISU0127	20	Subcutaneous fat thickness	backfat at last rib	SNP	rs1110770389	subcutaneous adipose thickness	NA	Genome	SNP	Genome-wise	Significant	<0.05	NA	NA	NA	NA	NA	NA	NA	NA	NA	NA
10	39625048	39525048	39525048	10_39525048	Animal QTLdb	Exterior	39599617	39599621	291366	Body condition score	ISU0127	7553	Body condition score	NA	SNP	rs338554946	body conformation trait	NA	Genome	SNP	Genome-wise	Significant	<0.05	NA	NA	NA	NA	NA	NA	NA	NA	NA	NA
10	39625048	39525048	39525048	10_39525048	Animal QTLdb	Reproduction	39599617	39599621	293660	Offspring number	ISU0127	7551	Offspring number	total number born alive	SNP	rs338554946	offspring quantity	number of offspring	Genome	SNP	Genome-wise	Significant	<0.05	NA	NA	NA	NA	NA	NA	NA	NA	NA	NA
10	39625048	39525048	39525048	10_39525048	Animal QTLdb	Reproduction	39599617	39599621	293791	Semen odor	ISU0127	7558	Semen odor	NA	SNP	rs338554946	NA	NA	Genome	SNP	Genome-wise	Significant	<0.05	NA	NA	NA	NA	NA	NA	NA	NA	NA	NA
10	39625048	39525048	39525048	10_39525048	Animal QTLdb	Reproduction	39599617	39599621	296125	Boar sexuality score	ISU0127	7561	Boar sexuality score	NA	SNP	rs338554946	NA	NA	Genome	SNP	Genome-wise	Significant	<0.05	NA	NA	NA	NA	NA	NA	NA	NA	NA	NA
10	39625048	39525048	39525048	10_39525048	Animal QTLdb	Production	39643555	39643559	263676	Body weight	36830509	564	Body weight	body weight at 10 weeks	SNP	rs320196399	body mass	body weight	Genome	SNP	Genome-wise	Significant	<0.05	NA	NA	NA	NA	NA	NA	NA	NA	NA	NA
10	46083236	45983236	45983236	10_45983236	Animal QTLdb	Meat_and_Carcass	46041388	46041392	292489	Longissimus muscle area	ISU0127	86	Longissimus muscle area	loin muscle area at 100 kg	SNP	rs338966424	longissimus thoracis muscle area	NA	Genome	SNP	Genome-wise	Significant	<0.05	NA	NA	NA	NA	NA	NA	NA	NA	NA	NA
10	46083236	45983236	45983236	10_45983236	Animal QTLdb	Production	46155849	46155853	263677	Body weight	36830509	564	Body weight	body weight at 10 weeks	SNP	rs322272786	body mass	body weight	Genome	SNP	Genome-wise	Significant	<0.05	NA	NA	NA	NA	NA	NA	NA	NA	NA	NA
11	6549671	6449671	6449671	11_6449671	Animal QTLdb	Meat_and_Carcass	6605964	6605968	22510	Palmitic acid content	23762394	231	Palmitic acid content	palmitic acid percentage (gluteus medius)	SNP	rs81431460	NA	NA	Genome	SNP	Comparison-wise	Significant	9.61e-06	Mendelian	meat fatty acid C16:0 content	NA	NA	NA	NA	NA	NA	NA	NA
11	4720891	4620891	4620891	11_4620891	Animal QTLdb	Meat_and_Carcass	4700043	4700047	147411	Intramuscular fat content	28728355	16	Intramuscular fat content	intramuscular fat percentage (gluteus medius)	SNP	rs80823292	intramuscular adipose amount	intramuscular fat morphological measurement	Genome	SNP	Comparison-wise	Significant	0.000225	Mendelian	intramuscular fat content	NA	NA	NA	NA	NA	NA	NA	NA
11	2484609	2384609	2384609	11_2384609	Animal QTLdb	Reproduction	2519504	2519508	295487	Offspring number	ISU0127	7551	Offspring number	total number born alive	SNP	rs337402267	offspring quantity	number of offspring	Genome	SNP	Genome-wise	Significant	<0.05	NA	NA	NA	NA	NA	NA	NA	NA	NA	NA
11	2484609	2384609	2384609	11_2384609	Animal QTLdb	Reproduction	2542511	2542515	294846	Teat number	ISU0127	167	Teat number	left teat number	SNP	rs343832800	nipple quantity	teat number	Genome	SNP	Genome-wise	Significant	<0.05	NA	NA	NA	NA	NA	NA	NA	NA	NA	NA
11	4720891	4620891	4620891	11_4620891	Animal QTLdb	Health	4623529	4623533	295996	Blood lipase level	ISU0127	7559	Blood lipase level	NA	SNP	rs346157069	blood lipase amount	NA	Genome	SNP	Genome-wise	Significant	<0.05	NA	NA	NA	NA	NA	NA	NA	NA	NA	NA
11	6549671	6449671	6449671	11_6449671	Animal QTLdb	Health	6483698	6483702	296054	HDL cholesterol	ISU0127	574	HDL cholesterol	cholesterol level esterified (HDLc)	SNP	rs330535116	blood HDL cholesterol amount	blood high density lipoprotein cholesterol level	Genome	SNP	Genome-wise	Significant	<0.05	NA	NA	NA	NA	NA	NA	NA	NA	NA	NA
11	6549671	6449671	6449671	11_6449671	Animal QTLdb	Meat_and_Carcass	6618457	6618461	291150	Subcutaneous fat thickness	ISU0127	20	Subcutaneous fat thickness	backfat at last rib	SNP	rs793587680	subcutaneous adipose thickness	NA	Genome	SNP	Genome-wise	Significant	<0.05	NA	NA	NA	NA	NA	NA	NA	NA	NA	NA
11	9864023	9764023	9764023	11_9764023	Animal QTLdb	Health	9795029	9795033	295801	Immunoglobulin G level	ISU0127	749	Immunoglobulin G level	NA	Reported Coordinates	NA	blood immunoglobulin G amount	blood immunoglobulin G level	Genome	SNP	Genome-wise	Significant	<0.05	NA	NA	NA	NA	NA	NA	NA	NA	NA	NA
11	65626852	65526852	65526852	11_65526852	Animal QTLdb	Reproduction	65567137	65567141	292090	Litter weight, piglets born alive	ISU0127	756	Litter weight, piglets born alive	litter weight, piglets born alive (parity 3)	SNP	rs320876703	NA	total weight of live neonates per litter	Genome	SNP	Genome-wise	Significant	<0.05	NA	NA	NA	NA	NA	NA	NA	NA	NA	NA
11	65626852	65526852	65526852	11_65526852	Animal QTLdb	Meat_and_Carcass	65713412	65713416	290619	Subcutaneous fat thickness	ISU0127	20	Subcutaneous fat thickness	backfat at last rib	SNP	rs330221657	subcutaneous adipose thickness	NA	Genome	SNP	Genome-wise	Significant	<0.05	NA	NA	NA	NA	NA	NA	NA	NA	NA	NA
11	66242426	66142426	66142426	11_66142426	Animal QTLdb	Reproduction	66151257	66151261	291870	Offspring number	ISU0127	7551	Offspring number	total number born alive	SNP	rs329164457	offspring quantity	number of offspring	Genome	SNP	Genome-wise	Significant	<0.05	NA	NA	NA	NA	NA	NA	NA	NA	NA	NA
12	26333018	26233018	26233018	12_26233018	Animal QTLdb	Meat_and_Carcass	26376190	26376194	172615	Longissimus muscle depth	31188900	220	Longissimus muscle depth	loin thickness	SNP	rs81433123	longissimus thoracis muscle thickness	NA	Genome	SNP	Comparison-wise	Significant	2.98e-06	Mendelian	NA	NA	NA	NA	NA	NA	NA	NA	NA
12	26333018	26233018	26233018	12_26233018	Animal QTLdb	Production	26376190	26376194	22397	Number of visits to feeder	23977060	7413	Number of visits to feeder	number of visits to feeder per day	SNP	rs81433123	eating behavior trait	NA	Genome	SNP	Experiment-wise	Significant	0.000152	Mendelian	NA	NA	NA	NA	NA	NA	NA	NA	NA
12	52358073	52258073	52258073	12_52258073	Animal QTLdb	Meat_and_Carcass	52346982	52346986	147452	Intramuscular fat content	28728355	16	Intramuscular fat content	intramuscular fat percentage (gluteus medius)	SNP	rs81436770	intramuscular adipose amount	intramuscular fat morphological measurement	Genome	SNP	Comparison-wise	Significant	0.00759	Mendelian	intramuscular fat content	NA	NA	NA	NA	NA	NA	NA	NA
12	52358073	52258073	52258073	12_52258073	Animal QTLdb	Exterior	52346982	52346986	124252	Coping behavior	26537429	860	Coping behavior	NA	SNP	rs81436770	stress-related behavior trait	NA	Genome	SNP	Experiment-wise	Significant	0.0163	Mendelian	NA	NA	NA	NA	NA	NA	NA	NA	NA
12	52358073	52258073	52258073	12_52258073	Animal QTLdb	Exterior	52300191	52300195	124477	Coping behavior	26537429	860	Coping behavior	NA	SNP	rs81339011	stress-related behavior trait	NA	Genome	SNP	Experiment-wise	Significant	0.0195	Mendelian	NA	NA	NA	NA	NA	NA	NA	NA	NA
12	52358073	52258073	52258073	12_52258073	Animal QTLdb	Exterior	52335195	52335199	124478	Coping behavior	26537429	860	Coping behavior	NA	SNP	rs81347764	stress-related behavior trait	NA	Genome	SNP	Experiment-wise	Significant	0.0195	Mendelian	NA	NA	NA	NA	NA	NA	NA	NA	NA
12	52358073	52258073	52258073	12_52258073	Animal QTLdb	Exterior	52389774	52389778	124277	Coping behavior	26537429	860	Coping behavior	NA	SNP	rs81436727	stress-related behavior trait	NA	Genome	SNP	Experiment-wise	Significant	0.0208	Mendelian	NA	NA	NA	NA	NA	NA	NA	NA	NA
12	52358073	52258073	52258073	12_52258073	Animal QTLdb	Exterior	52425677	52425681	124278	Coping behavior	26537429	860	Coping behavior	NA	SNP	rs81436755	stress-related behavior trait	NA	Genome	SNP	Experiment-wise	Significant	0.0208	Mendelian	NA	NA	NA	NA	NA	NA	NA	NA	NA
12	52358073	52258073	52258073	12_52258073	Animal QTLdb	Exterior	52439846	52439850	124784	Coping behavior	26537429	860	Coping behavior	NA	SNP	rs81283596	stress-related behavior trait	NA	Genome	SNP	Experiment-wise	Significant	0.0255	Mendelian	NA	NA	NA	NA	NA	NA	NA	NA	NA
12	52358073	52258073	52258073	12_52258073	Animal QTLdb	Exterior	52335195	52335199	124295	Coping behavior	26537429	860	Coping behavior	NA	SNP	rs81347764	stress-related behavior trait	NA	Genome	SNP	Experiment-wise	Significant	0.045	Mendelian	NA	NA	NA	NA	NA	NA	NA	NA	NA
12	52358073	52258073	52258073	12_52258073	Animal QTLdb	Exterior	52300191	52300195	124781	Coping behavior	26537429	860	Coping behavior	NA	SNP	rs81339011	stress-related behavior trait	NA	Genome	SNP	Experiment-wise	Significant	0.0474	Mendelian	NA	NA	NA	NA	NA	NA	NA	NA	NA
12	52358073	52258073	52258073	12_52258073	Animal QTLdb	Exterior	52335195	52335199	124782	Coping behavior	26537429	860	Coping behavior	NA	SNP	rs81347764	stress-related behavior trait	NA	Genome	SNP	Experiment-wise	Significant	0.0474	Mendelian	NA	NA	NA	NA	NA	NA	NA	NA	NA
12	52358073	52258073	52258073	12_52258073	Animal QTLdb	Exterior	52389774	52389778	124783	Coping behavior	26537429	860	Coping behavior	NA	SNP	rs81436727	stress-related behavior trait	NA	Genome	SNP	Experiment-wise	Significant	0.0483	Mendelian	NA	NA	NA	NA	NA	NA	NA	NA	NA
12	52358073	52258073	52258073	12_52258073	Animal QTLdb	Exterior	52425677	52425681	124785	Coping behavior	26537429	860	Coping behavior	NA	SNP	rs81436755	stress-related behavior trait	NA	Genome	SNP	Experiment-wise	Significant	0.0483	Mendelian	NA	NA	NA	NA	NA	NA	NA	NA	NA
12	52358073	52258073	52258073	12_52258073	Animal QTLdb	Exterior	52334540	52334544	125719	Front foot size	19284518	864	Front foot size	NA	SNP	rs81218981	NA	NA	Genome	SNP	Experiment-wise	Significant	<0.01	Mendelian	NA	NA	NA	NA	NA	NA	NA	NA	NA
12	52358073	52258073	52258073	12_52258073	Animal QTLdb	Exterior	52334540	52334544	125732	Hind foot size	19284518	865	Hind foot size	NA	SNP	rs81218981	NA	NA	Genome	SNP	Experiment-wise	Significant	<0.01	Mendelian	NA	NA	NA	NA	NA	NA	NA	NA	NA
12	26333018	26233018	26233018	12_26233018	Animal QTLdb	Reproduction	26233813	26233817	294552	Teat number	ISU0127	167	Teat number	left teat number	SNP	rs335151960	nipple quantity	teat number	Genome	SNP	Genome-wise	Significant	<0.05	NA	NA	NA	NA	NA	NA	NA	NA	NA	NA
12	41750353	41650353	41650353	12_41650353	Animal QTLdb	Meat_and_Carcass	41659226	41659230	291703	Lean cuts percentage	ISU0127	281	Lean cuts percentage	lean cuts percentage (100kg)	SNP	rs320133440	NA	NA	Genome	SNP	Genome-wise	Significant	<0.05	NA	dressed carcass composition trait	NA	NA	NA	NA	NA	NA	NA	NA
12	41750353	41650353	41650353	12_41650353	Animal QTLdb	Meat_and_Carcass	41687342	41687346	292542	Longissimus muscle area	ISU0127	86	Longissimus muscle area	loin muscle area at 100 kg	SNP	rs701243088	longissimus thoracis muscle area	NA	Genome	SNP	Genome-wise	Significant	<0.05	NA	NA	NA	NA	NA	NA	NA	NA	NA	NA
12	47249877	47149877	47149877	12_47149877	Animal QTLdb	Meat_and_Carcass	47150692	47150696	290765	Subcutaneous fat thickness	ISU0127	20	Subcutaneous fat thickness	backfat at last rib	SNP	rs335888261	subcutaneous adipose thickness	NA	Genome	SNP	Genome-wise	Significant	<0.05	NA	NA	NA	NA	NA	NA	NA	NA	NA	NA
12	52358073	52258073	52258073	12_52258073	Animal QTLdb	Production	52334540	52334544	125549	Body width	19284518	751	Body width	NA	SNP	rs81218981	body width	NA	Genome	SNP	Experiment-wise	Significant	<0.05	Mendelian	NA	NA	NA	NA	NA	NA	NA	NA	NA
12	52358073	52258073	52258073	12_52258073	Animal QTLdb	Exterior	52334540	52334544	125663	Front feet conformation	19284518	118	Front feet conformation	NA	SNP	rs81218981	forelimb conformation trait	NA	Genome	SNP	Experiment-wise	Significant	<0.05	Mendelian	NA	NA	NA	NA	NA	NA	NA	NA	NA
12	52358073	52258073	52258073	12_52258073	Animal QTLdb	Exterior	52334540	52334544	125682	Front leg conformation	19284518	127	Front leg conformation	bent to pre-bent curve of forelegs	SNP	rs81218981	forelimb conformation trait	NA	Genome	SNP	Experiment-wise	Significant	<0.05	Mendelian	NA	NA	NA	NA	NA	NA	NA	NA	NA
12	52358073	52258073	52258073	12_52258073	Animal QTLdb	Meat_and_Carcass	52346982	52346986	160517	Marbling	26580276	17	Marbling	fat infiltration	SNP	rs81436770	intramuscular adipose amount	NA	Genome	SNP	Chromosome-wise	Significant	<0.05	Mendelian	intramuscular fat content	NA	NA	NA	NA	-0.2	NA	NA	NA
12	52358073	52258073	52258073	12_52258073	Animal QTLdb	Reproduction	52435217	52435221	294124	Teat number	ISU0127	167	Teat number	left teat number	SNP	rs321831334	nipple quantity	teat number	Genome	SNP	Genome-wise	Significant	<0.05	NA	NA	NA	NA	NA	NA	NA	NA	NA	NA
13	194913333	194813333	194813333	13_194813333	Animal QTLdb	Reproduction	194844071	194844075	263465	Gestation length	36685960	286	Gestation length	NA	SNP	rs324519449	gestation period duration	gestation period length	Genome	SNP	Comparison-wise	Significant	3.42e-08	NA	NA	NA	NA	NA	NA	NA	NA	NA	NA
13	194913333	194813333	194813333	13_194813333	Animal QTLdb	Production	194871651	194871655	137326	Residual feed intake	29076177	791	Residual feed intake	residual feed intake, 210-240 days	SNP	rs80890689	NA	residual feed intake	Genome	SNP	Genome-wise	Significant	7.11e-07	Mendelian	NA	NA	NA	100524587	NCBIgene	NA	NA	NA	NA
13	200126994	200026994	200026994	13_200026994	Animal QTLdb	Meat_and_Carcass	200078327	200078331	168400	Muscle moisture percentage	ISU0101	52	Muscle moisture percentage	NA	SNP	rs81442516	muscle water amount	NA	Genome	SNP	Comparison-wise	Significant	3.15e-05	Mendelian	meat water content	NA	NA	NA	NA	NA	NA	NA	NA
13	186725968	186625968	186625968	13_186625968	Animal QTLdb	Meat_and_Carcass	186691206	186691210	168340	Cooling loss	ISU0101	325	Cooling loss	NA	SNP	rs81309720	NA	NA	Genome	SNP	Comparison-wise	Significant	4.78e-05	Mendelian	meat water holding capacity	NA	NA	NA	NA	NA	NA	NA	NA
13	6675338	6575338	6575338	13_6575338	Animal QTLdb	Meat_and_Carcass	6707280	6707284	147469	Intramuscular fat content	28728355	16	Intramuscular fat content	intramuscular fat percentage (gluteus medius)	SNP	rs81230611	intramuscular adipose amount	intramuscular fat morphological measurement	Genome	SNP	Comparison-wise	Significant	0.000636	Mendelian	intramuscular fat content	NA	NA	NA	NA	NA	NA	NA	NA
13	194913333	194813333	194813333	13_194813333	Animal QTLdb	Meat_and_Carcass	194854802	194854806	36164	Drip loss	24643240	37	Drip loss	NA	SNP	rs80869890	NA	NA	Genome	SNP	Experiment-wise	Significant	0.00316	Mendelian	meat water holding capacity	Drip loss	NA	NA	NA	NA	NA	NA	NA
13	200126994	200026994	200026994	13_200026994	Animal QTLdb	Meat_and_Carcass	200215316	200215320	147476	Intramuscular fat content	28728355	16	Intramuscular fat content	intramuscular fat percentage (gluteus medius)	SNP	rs81442552	intramuscular adipose amount	intramuscular fat morphological measurement	Genome	SNP	Comparison-wise	Significant	0.0039	Mendelian	intramuscular fat content	NA	NA	NA	NA	NA	NA	NA	NA
13	82316439	82216439	82216439	13_82216439	Animal QTLdb	Meat_and_Carcass	82266495	82266499	293138	Longissimus muscle depth	ISU0127	220	Longissimus muscle depth	loin thickness	SNP	rs344875829	longissimus thoracis muscle thickness	NA	Genome	SNP	Genome-wise	Significant	<0.05	NA	NA	NA	NA	NA	NA	NA	NA	NA	NA
13	194913333	194813333	194813333	13_194813333	Animal QTLdb	Reproduction	194824795	194824799	294612	Teat number	ISU0127	167	Teat number	left teat number	SNP	rs336729786	nipple quantity	teat number	Genome	SNP	Genome-wise	Significant	<0.05	NA	NA	NA	NA	NA	NA	NA	NA	NA	NA
13	194913333	194813333	194813333	13_194813333	Animal QTLdb	Reproduction	194840007	194840011	263451	Gestation length	36685960	286	Gestation length	NA	SNP	rs80826195	gestation period duration	gestation period length	Genome	SNP	Genome-wise	Significant	<0.05	NA	NA	NA	NA	NA	NA	NA	NA	NA	NA
13	194913333	194813333	194813333	13_194813333	Animal QTLdb	Reproduction	194896891	194896895	294468	Teat number	ISU0127	167	Teat number	left teat number	SNP	rs332248176	nipple quantity	teat number	Genome	SNP	Genome-wise	Significant	<0.05	NA	NA	NA	NA	NA	NA	NA	NA	NA	NA
13	195077782	194977782	194977782	13_194977782	Animal QTLdb	Meat_and_Carcass	195093226	195093230	291767	Lean cuts percentage	ISU0127	281	Lean cuts percentage	lean cuts percentage (100kg)	SNP	rs695787910	NA	NA	Genome	SNP	Genome-wise	Significant	<0.05	NA	dressed carcass composition trait	NA	NA	NA	NA	NA	NA	NA	NA
13	200126994	200026994	200026994	13_200026994	Animal QTLdb	Meat_and_Carcass	200082741	200082745	293276	Longissimus muscle depth	ISU0127	220	Longissimus muscle depth	loin thickness	SNP	rs81442517	longissimus thoracis muscle thickness	NA	Genome	SNP	Genome-wise	Significant	<0.05	NA	NA	NA	NA	NA	NA	NA	NA	NA	NA
13	200458655	200358655	200358655	13_200358655	Animal QTLdb	Reproduction	200394137	200394141	294333	Teat number	ISU0127	167	Teat number	left teat number	SNP	rs328495652	nipple quantity	teat number	Genome	SNP	Genome-wise	Significant	<0.05	NA	NA	NA	NA	NA	NA	NA	NA	NA	NA
13	200458655	200358655	200358655	13_200358655	Animal QTLdb	Production	200426715	200426719	289980	Average daily gain	ISU0127	144	Average daily gain	average daily gain, 30-60 kg	SNP	rs339609814	postnatal growth trait	average daily body weight gain	Genome	SNP	Genome-wise	Significant	<0.05	NA	NA	NA	NA	NA	NA	NA	NA	NA	NA
13	200458655	200358655	200358655	13_200358655	Animal QTLdb	Production	200455644	200455648	28078	Residual feed intake	24533460	791	Residual feed intake	residual feed intake, 210-240 days	SNP	rs81478275	NA	residual feed intake	Genome	SNP	Genome-wise	Significant	<0.05	Mendelian	NA	NA	NA	100515056	NCBIgene	NA	NA	NA	NA
13	200458655	200358655	200358655	13_200358655	Animal QTLdb	Meat_and_Carcass	200455644	200455648	291161	Subcutaneous fat thickness	ISU0127	20	Subcutaneous fat thickness	backfat at last rib	SNP	rs81478275	subcutaneous adipose thickness	NA	Genome	SNP	Genome-wise	Significant	<0.05	NA	NA	NA	NA	NA	NA	NA	NA	NA	NA
13	200458655	200358655	200358655	13_200358655	Animal QTLdb	Meat_and_Carcass	200455644	200455648	291162	Subcutaneous fat thickness	ISU0127	20	Subcutaneous fat thickness	backfat at last rib	SNP	rs81478275	subcutaneous adipose thickness	NA	Genome	SNP	Genome-wise	Significant	<0.05	NA	NA	NA	NA	NA	NA	NA	NA	NA	NA
13	200458655	200358655	200358655	13_200358655	Animal QTLdb	Production	200458653	200458657	28079	Residual feed intake	24533460	791	Residual feed intake	residual feed intake, 210-240 days	SNP	rs81317339	NA	residual feed intake	Genome	SNP	Genome-wise	Significant	<0.05	Mendelian	NA	NA	NA	100515056	NCBIgene	NA	NA	NA	NA
13	195077782	194977782	194977782	13_194977782	Animal QTLdb	Reproduction	195099211	195099215	263566	Gestation length	36685960	286	Gestation length	NA	SNP	rs321831862	gestation period duration	gestation period length	Genome	SNP	Comparison-wise	Significant	<1.04E-7	NA	NA	NA	NA	NA	NA	NA	NA	NA	NA
13	195077782	194977782	194977782	13_194977782	Animal QTLdb	Reproduction	195099331	195099335	263565	Gestation length	36685960	286	Gestation length	NA	SNP	rs324286790	gestation period duration	gestation period length	Genome	SNP	Comparison-wise	Significant	<1.04E-7	NA	NA	NA	NA	NA	NA	NA	NA	NA	NA
13	195077782	194977782	194977782	13_194977782	Animal QTLdb	Reproduction	195099363	195099367	263567	Gestation length	36685960	286	Gestation length	NA	SNP	rs329053877	gestation period duration	gestation period length	Genome	SNP	Comparison-wise	Significant	<1.04E-7	NA	NA	NA	NA	NA	NA	NA	NA	NA	NA
13	195077782	194977782	194977782	13_194977782	Animal QTLdb	Reproduction	195122763	195122767	263564	Gestation length	36685960	286	Gestation length	NA	SNP	rs345415219	gestation period duration	gestation period length	Genome	SNP	Comparison-wise	Significant	<1.04E-7	NA	NA	NA	NA	NA	NA	NA	NA	NA	NA
13	194913333	194813333	194813333	13_194813333	Animal QTLdb	Reproduction	194839527	194839531	263500	Gestation length	36685960	286	Gestation length	NA	SNP	rs711187609	gestation period duration	gestation period length	Genome	SNP	Comparison-wise	Significant	<3.42E-8	NA	NA	NA	NA	NA	NA	NA	NA	NA	NA
13	194913333	194813333	194813333	13_194813333	Animal QTLdb	Reproduction	194839529	194839533	263466	Gestation length	36685960	286	Gestation length	NA	SNP	rs332123948	gestation period duration	gestation period length	Genome	SNP	Comparison-wise	Significant	<3.42E-8	NA	NA	NA	NA	NA	NA	NA	NA	NA	NA
13	194913333	194813333	194813333	13_194813333	Animal QTLdb	Reproduction	194839586	194839590	263501	Gestation length	36685960	286	Gestation length	NA	SNP	rs319822647	gestation period duration	gestation period length	Genome	SNP	Comparison-wise	Significant	<3.42E-8	NA	NA	NA	NA	NA	NA	NA	NA	NA	NA
13	194913333	194813333	194813333	13_194813333	Animal QTLdb	Reproduction	194839598	194839602	263467	Gestation length	36685960	286	Gestation length	NA	SNP	rs329259150	gestation period duration	gestation period length	Genome	SNP	Comparison-wise	Significant	<3.42E-8	NA	NA	NA	NA	NA	NA	NA	NA	NA	NA
13	194913333	194813333	194813333	13_194813333	Animal QTLdb	Reproduction	194839602	194839606	263468	Gestation length	36685960	286	Gestation length	NA	SNP	rs344890945	gestation period duration	gestation period length	Genome	SNP	Comparison-wise	Significant	<3.42E-8	NA	NA	NA	NA	NA	NA	NA	NA	NA	NA
13	194913333	194813333	194813333	13_194813333	Animal QTLdb	Reproduction	194839969	194839973	263502	Gestation length	36685960	286	Gestation length	NA	SNP	rs326196325	gestation period duration	gestation period length	Genome	SNP	Comparison-wise	Significant	<3.42E-8	NA	NA	NA	NA	NA	NA	NA	NA	NA	NA
13	194913333	194813333	194813333	13_194813333	Animal QTLdb	Reproduction	194840007	194840011	263503	Gestation length	36685960	286	Gestation length	NA	SNP	rs80826195	gestation period duration	gestation period length	Genome	SNP	Comparison-wise	Significant	<3.42E-8	NA	NA	NA	NA	NA	NA	NA	NA	NA	NA
13	194913333	194813333	194813333	13_194813333	Animal QTLdb	Reproduction	194840082	194840086	263504	Gestation length	36685960	286	Gestation length	NA	SNP	rs328593920	gestation period duration	gestation period length	Genome	SNP	Comparison-wise	Significant	<3.42E-8	NA	NA	NA	NA	NA	NA	NA	NA	NA	NA
13	194913333	194813333	194813333	13_194813333	Animal QTLdb	Reproduction	194840097	194840101	263505	Gestation length	36685960	286	Gestation length	NA	SNP	rs319914314	gestation period duration	gestation period length	Genome	SNP	Comparison-wise	Significant	<3.42E-8	NA	NA	NA	NA	NA	NA	NA	NA	NA	NA
13	194913333	194813333	194813333	13_194813333	Animal QTLdb	Reproduction	194840155	194840159	263469	Gestation length	36685960	286	Gestation length	NA	SNP	rs320725425	gestation period duration	gestation period length	Genome	SNP	Comparison-wise	Significant	<3.42E-8	NA	NA	NA	NA	NA	NA	NA	NA	NA	NA
13	194913333	194813333	194813333	13_194813333	Animal QTLdb	Reproduction	194840204	194840208	263512	Gestation length	36685960	286	Gestation length	NA	SNP	rs338554836	gestation period duration	gestation period length	Genome	SNP	Comparison-wise	Significant	<3.42E-8	NA	NA	NA	NA	NA	NA	NA	NA	NA	NA
13	194913333	194813333	194813333	13_194813333	Animal QTLdb	Reproduction	194840384	194840388	263470	Gestation length	36685960	286	Gestation length	NA	SNP	rs335879334	gestation period duration	gestation period length	Genome	SNP	Comparison-wise	Significant	<3.42E-8	NA	NA	NA	NA	NA	NA	NA	NA	NA	NA
13	194913333	194813333	194813333	13_194813333	Animal QTLdb	Reproduction	194840585	194840589	263493	Gestation length	36685960	286	Gestation length	NA	SNP	rs341607022	gestation period duration	gestation period length	Genome	SNP	Comparison-wise	Significant	<3.42E-8	NA	NA	NA	NA	NA	NA	NA	NA	NA	NA
13	194913333	194813333	194813333	13_194813333	Animal QTLdb	Reproduction	194840626	194840630	263494	Gestation length	36685960	286	Gestation length	NA	SNP	rs330146810	gestation period duration	gestation period length	Genome	SNP	Comparison-wise	Significant	<3.42E-8	NA	NA	NA	NA	NA	NA	NA	NA	NA	NA
13	194913333	194813333	194813333	13_194813333	Animal QTLdb	Reproduction	194840704	194840708	263495	Gestation length	36685960	286	Gestation length	NA	SNP	rs321271211	gestation period duration	gestation period length	Genome	SNP	Comparison-wise	Significant	<3.42E-8	NA	NA	NA	NA	NA	NA	NA	NA	NA	NA
13	194913333	194813333	194813333	13_194813333	Animal QTLdb	Reproduction	194840735	194840739	263513	Gestation length	36685960	286	Gestation length	NA	SNP	rs705997656	gestation period duration	gestation period length	Genome	SNP	Comparison-wise	Significant	<3.42E-8	NA	NA	NA	NA	NA	NA	NA	NA	NA	NA
13	194913333	194813333	194813333	13_194813333	Animal QTLdb	Reproduction	194840746	194840750	263496	Gestation length	36685960	286	Gestation length	NA	SNP	rs330921353	gestation period duration	gestation period length	Genome	SNP	Comparison-wise	Significant	<3.42E-8	NA	NA	NA	NA	NA	NA	NA	NA	NA	NA
13	194913333	194813333	194813333	13_194813333	Animal QTLdb	Reproduction	194840778	194840782	263506	Gestation length	36685960	286	Gestation length	NA	SNP	rs322322739	gestation period duration	gestation period length	Genome	SNP	Comparison-wise	Significant	<3.42E-8	NA	NA	NA	NA	NA	NA	NA	NA	NA	NA
13	194913333	194813333	194813333	13_194813333	Animal QTLdb	Reproduction	194841020	194841024	263497	Gestation length	36685960	286	Gestation length	NA	SNP	rs341700019	gestation period duration	gestation period length	Genome	SNP	Comparison-wise	Significant	<3.42E-8	NA	NA	NA	NA	NA	NA	NA	NA	NA	NA
13	194913333	194813333	194813333	13_194813333	Animal QTLdb	Reproduction	194841210	194841214	263510	Gestation length	36685960	286	Gestation length	NA	SNP	rs335733202	gestation period duration	gestation period length	Genome	SNP	Comparison-wise	Significant	<3.42E-8	NA	NA	NA	NA	NA	NA	NA	NA	NA	NA
13	194913333	194813333	194813333	13_194813333	Animal QTLdb	Reproduction	194841441	194841445	263514	Gestation length	36685960	286	Gestation length	NA	SNP	rs337663109	gestation period duration	gestation period length	Genome	SNP	Comparison-wise	Significant	<3.42E-8	NA	NA	NA	NA	NA	NA	NA	NA	NA	NA
13	194913333	194813333	194813333	13_194813333	Animal QTLdb	Reproduction	194841497	194841501	263515	Gestation length	36685960	286	Gestation length	NA	SNP	rs340844895	gestation period duration	gestation period length	Genome	SNP	Comparison-wise	Significant	<3.42E-8	NA	NA	NA	NA	NA	NA	NA	NA	NA	NA
13	194913333	194813333	194813333	13_194813333	Animal QTLdb	Reproduction	194841613	194841617	263481	Gestation length	36685960	286	Gestation length	NA	SNP	rs340645026	gestation period duration	gestation period length	Genome	SNP	Comparison-wise	Significant	<3.42E-8	NA	NA	NA	NA	NA	NA	NA	NA	NA	NA
13	194913333	194813333	194813333	13_194813333	Animal QTLdb	Reproduction	194841760	194841764	263511	Gestation length	36685960	286	Gestation length	NA	SNP	rs333168464	gestation period duration	gestation period length	Genome	SNP	Comparison-wise	Significant	<3.42E-8	NA	NA	NA	NA	NA	NA	NA	NA	NA	NA
13	194913333	194813333	194813333	13_194813333	Animal QTLdb	Reproduction	194842842	194842846	263471	Gestation length	36685960	286	Gestation length	NA	SNP	rs328226103	gestation period duration	gestation period length	Genome	SNP	Comparison-wise	Significant	<3.42E-8	NA	NA	NA	NA	NA	NA	NA	NA	NA	NA
13	194913333	194813333	194813333	13_194813333	Animal QTLdb	Reproduction	194842854	194842858	263484	Gestation length	36685960	286	Gestation length	NA	SNP	rs343387443	gestation period duration	gestation period length	Genome	SNP	Comparison-wise	Significant	<3.42E-8	NA	NA	NA	NA	NA	NA	NA	NA	NA	NA
13	194913333	194813333	194813333	13_194813333	Animal QTLdb	Reproduction	194843150	194843154	263485	Gestation length	36685960	286	Gestation length	NA	SNP	rs319553057	gestation period duration	gestation period length	Genome	SNP	Comparison-wise	Significant	<3.42E-8	NA	NA	NA	NA	NA	NA	NA	NA	NA	NA
13	194913333	194813333	194813333	13_194813333	Animal QTLdb	Reproduction	194843151	194843155	263472	Gestation length	36685960	286	Gestation length	NA	SNP	rs325683708	gestation period duration	gestation period length	Genome	SNP	Comparison-wise	Significant	<3.42E-8	NA	NA	NA	NA	NA	NA	NA	NA	NA	NA
13	194913333	194813333	194813333	13_194813333	Animal QTLdb	Reproduction	194843188	194843192	263486	Gestation length	36685960	286	Gestation length	NA	SNP	rs337650245	gestation period duration	gestation period length	Genome	SNP	Comparison-wise	Significant	<3.42E-8	NA	NA	NA	NA	NA	NA	NA	NA	NA	NA
13	194913333	194813333	194813333	13_194813333	Animal QTLdb	Reproduction	194843291	194843295	263473	Gestation length	36685960	286	Gestation length	NA	SNP	rs320367548	gestation period duration	gestation period length	Genome	SNP	Comparison-wise	Significant	<3.42E-8	NA	NA	NA	NA	NA	NA	NA	NA	NA	NA
13	194913333	194813333	194813333	13_194813333	Animal QTLdb	Reproduction	194844053	194844057	263464	Gestation length	36685960	286	Gestation length	NA	SNP	rs81442325	gestation period duration	gestation period length	Genome	SNP	Comparison-wise	Significant	<3.42E-8	NA	NA	NA	NA	NA	NA	NA	NA	NA	NA
13	194913333	194813333	194813333	13_194813333	Animal QTLdb	Reproduction	194844136	194844140	263474	Gestation length	36685960	286	Gestation length	NA	SNP	rs325369861	gestation period duration	gestation period length	Genome	SNP	Comparison-wise	Significant	<3.42E-8	NA	NA	NA	NA	NA	NA	NA	NA	NA	NA
13	194913333	194813333	194813333	13_194813333	Animal QTLdb	Reproduction	194844242	194844246	263498	Gestation length	36685960	286	Gestation length	NA	SNP	rs80853836	gestation period duration	gestation period length	Genome	SNP	Comparison-wise	Significant	<3.42E-8	NA	NA	NA	NA	NA	NA	NA	NA	NA	NA
13	194913333	194813333	194813333	13_194813333	Animal QTLdb	Reproduction	194844243	194844247	263499	Gestation length	36685960	286	Gestation length	NA	SNP	rs80810641	gestation period duration	gestation period length	Genome	SNP	Comparison-wise	Significant	<3.42E-8	NA	NA	NA	NA	NA	NA	NA	NA	NA	NA
13	194913333	194813333	194813333	13_194813333	Animal QTLdb	Reproduction	194844291	194844295	263487	Gestation length	36685960	286	Gestation length	NA	SNP	rs326341169	gestation period duration	gestation period length	Genome	SNP	Comparison-wise	Significant	<3.42E-8	NA	NA	NA	NA	NA	NA	NA	NA	NA	NA
13	194913333	194813333	194813333	13_194813333	Animal QTLdb	Reproduction	194844296	194844300	263488	Gestation length	36685960	286	Gestation length	NA	SNP	rs337299048	gestation period duration	gestation period length	Genome	SNP	Comparison-wise	Significant	<3.42E-8	NA	NA	NA	NA	NA	NA	NA	NA	NA	NA
13	194913333	194813333	194813333	13_194813333	Animal QTLdb	Reproduction	194844317	194844321	263475	Gestation length	36685960	286	Gestation length	NA	SNP	rs321210227	gestation period duration	gestation period length	Genome	SNP	Comparison-wise	Significant	<3.42E-8	NA	NA	NA	NA	NA	NA	NA	NA	NA	NA
13	194913333	194813333	194813333	13_194813333	Animal QTLdb	Reproduction	194844318	194844322	263489	Gestation length	36685960	286	Gestation length	NA	SNP	rs330693809	gestation period duration	gestation period length	Genome	SNP	Comparison-wise	Significant	<3.42E-8	NA	NA	NA	NA	NA	NA	NA	NA	NA	NA
13	194913333	194813333	194813333	13_194813333	Animal QTLdb	Reproduction	194844391	194844395	263490	Gestation length	36685960	286	Gestation length	NA	SNP	rs341124978	gestation period duration	gestation period length	Genome	SNP	Comparison-wise	Significant	<3.42E-8	NA	NA	NA	NA	NA	NA	NA	NA	NA	NA
13	194913333	194813333	194813333	13_194813333	Animal QTLdb	Reproduction	194844403	194844407	263476	Gestation length	36685960	286	Gestation length	NA	SNP	rs331149049	gestation period duration	gestation period length	Genome	SNP	Comparison-wise	Significant	<3.42E-8	NA	NA	NA	NA	NA	NA	NA	NA	NA	NA
13	194913333	194813333	194813333	13_194813333	Animal QTLdb	Reproduction	194844677	194844681	263491	Gestation length	36685960	286	Gestation length	NA	SNP	rs318441810	gestation period duration	gestation period length	Genome	SNP	Comparison-wise	Significant	<3.42E-8	NA	NA	NA	NA	NA	NA	NA	NA	NA	NA
13	194913333	194813333	194813333	13_194813333	Animal QTLdb	Reproduction	194844734	194844738	263482	Gestation length	36685960	286	Gestation length	NA	SNP	rs329389194	gestation period duration	gestation period length	Genome	SNP	Comparison-wise	Significant	<3.42E-8	NA	NA	NA	NA	NA	NA	NA	NA	NA	NA
13	194913333	194813333	194813333	13_194813333	Animal QTLdb	Reproduction	194844754	194844758	263483	Gestation length	36685960	286	Gestation length	NA	SNP	rs340118534	gestation period duration	gestation period length	Genome	SNP	Comparison-wise	Significant	<3.42E-8	NA	NA	NA	NA	NA	NA	NA	NA	NA	NA
13	194913333	194813333	194813333	13_194813333	Animal QTLdb	Reproduction	194844840	194844844	263477	Gestation length	36685960	286	Gestation length	NA	SNP	rs336296835	gestation period duration	gestation period length	Genome	SNP	Comparison-wise	Significant	<3.42E-8	NA	NA	NA	NA	NA	NA	NA	NA	NA	NA
13	194913333	194813333	194813333	13_194813333	Animal QTLdb	Reproduction	194844896	194844900	263478	Gestation length	36685960	286	Gestation length	NA	SNP	rs80807300	gestation period duration	gestation period length	Genome	SNP	Comparison-wise	Significant	<3.42E-8	NA	NA	NA	NA	NA	NA	NA	NA	NA	NA
13	194913333	194813333	194813333	13_194813333	Animal QTLdb	Reproduction	194845219	194845223	263479	Gestation length	36685960	286	Gestation length	NA	SNP	rs319273223	gestation period duration	gestation period length	Genome	SNP	Comparison-wise	Significant	<3.42E-8	NA	NA	NA	NA	NA	NA	NA	NA	NA	NA
13	194913333	194813333	194813333	13_194813333	Animal QTLdb	Reproduction	194845223	194845227	263492	Gestation length	36685960	286	Gestation length	NA	SNP	rs325669081	gestation period duration	gestation period length	Genome	SNP	Comparison-wise	Significant	<3.42E-8	NA	NA	NA	NA	NA	NA	NA	NA	NA	NA
13	194913333	194813333	194813333	13_194813333	Animal QTLdb	Reproduction	194845339	194845343	263480	Gestation length	36685960	286	Gestation length	NA	SNP	rs321573092	gestation period duration	gestation period length	Genome	SNP	Comparison-wise	Significant	<3.42E-8	NA	NA	NA	NA	NA	NA	NA	NA	NA	NA
13	194913333	194813333	194813333	13_194813333	Animal QTLdb	Reproduction	194845410	194845414	263463	Gestation length	36685960	286	Gestation length	NA	SNP	rs318993642	gestation period duration	gestation period length	Genome	SNP	Comparison-wise	Significant	<3.42E-8	NA	NA	NA	NA	NA	NA	NA	NA	NA	NA
13	194913333	194813333	194813333	13_194813333	Animal QTLdb	Reproduction	194845413	194845417	263462	Gestation length	36685960	286	Gestation length	NA	SNP	rs331876429	gestation period duration	gestation period length	Genome	SNP	Comparison-wise	Significant	<3.42E-8	NA	NA	NA	NA	NA	NA	NA	NA	NA	NA
13	194913333	194813333	194813333	13_194813333	Animal QTLdb	Reproduction	194845914	194845918	263460	Gestation length	36685960	286	Gestation length	NA	SNP	rs318983758	gestation period duration	gestation period length	Genome	SNP	Comparison-wise	Significant	<3.42E-8	NA	NA	NA	NA	NA	NA	NA	NA	NA	NA
13	194913333	194813333	194813333	13_194813333	Animal QTLdb	Reproduction	194845969	194845973	263461	Gestation length	36685960	286	Gestation length	NA	SNP	rs340750847	gestation period duration	gestation period length	Genome	SNP	Comparison-wise	Significant	<3.42E-8	NA	NA	NA	NA	NA	NA	NA	NA	NA	NA
13	194913333	194813333	194813333	13_194813333	Animal QTLdb	Reproduction	194845970	194845974	263459	Gestation length	36685960	286	Gestation length	NA	SNP	rs319781555	gestation period duration	gestation period length	Genome	SNP	Comparison-wise	Significant	<3.42E-8	NA	NA	NA	NA	NA	NA	NA	NA	NA	NA
13	194913333	194813333	194813333	13_194813333	Animal QTLdb	Reproduction	194846834	194846838	263507	Gestation length	36685960	286	Gestation length	NA	SNP	rs319822547	gestation period duration	gestation period length	Genome	SNP	Comparison-wise	Significant	<3.42E-8	NA	NA	NA	NA	NA	NA	NA	NA	NA	NA
13	194913333	194813333	194813333	13_194813333	Animal QTLdb	Reproduction	194846840	194846844	263508	Gestation length	36685960	286	Gestation length	NA	SNP	rs338569181	gestation period duration	gestation period length	Genome	SNP	Comparison-wise	Significant	<3.42E-8	NA	NA	NA	NA	NA	NA	NA	NA	NA	NA
13	194913333	194813333	194813333	13_194813333	Animal QTLdb	Reproduction	194846851	194846855	263509	Gestation length	36685960	286	Gestation length	NA	SNP	rs320450836	gestation period duration	gestation period length	Genome	SNP	Comparison-wise	Significant	<3.42E-8	NA	NA	NA	NA	NA	NA	NA	NA	NA	NA
14	14214287	14114287	14114287	14_14114287	Animal QTLdb	Exterior	14214285	14214289	284965	Umbilical hernia	37705280	596	Umbilical hernia	NA	SNP	rs80920128	abdominal wall integrity trait	NA	Genome	SNP	Comparison-wise	Significant	1.88e-08	NA	NA	NA	NA	100514730	NCBIgene	NA	NA	NA	NA
14	14269962	14169962	14169962	14_14169962	Animal QTLdb	Exterior	14214285	14214289	284965	Umbilical hernia	37705280	596	Umbilical hernia	NA	SNP	rs80920128	abdominal wall integrity trait	NA	Genome	SNP	Comparison-wise	Significant	1.88e-08	NA	NA	NA	NA	100514730	NCBIgene	NA	NA	NA	NA
14	1533258	1433258	1433258	14_1433258	Animal QTLdb	Production	1434267	1434271	288886	Body circumference	37822282	7517	Body circumference	abdominal circumference	SNP	rs319172090	NA	NA	Genome	SNP	Comparison-wise	Significant	3.29e-06	NA	NA	NA	NA	NA	NA	NA	NA	NA	NA
14	1533258	1433258	1433258	14_1433258	Animal QTLdb	Production	1435723	1435727	288887	Body circumference	37822282	7517	Body circumference	abdominal circumference	SNP	rs80857223	NA	NA	Genome	SNP	Comparison-wise	Significant	3.29e-06	NA	NA	NA	NA	NA	NA	NA	NA	NA	NA
14	1533258	1433258	1433258	14_1433258	Animal QTLdb	Production	1435767	1435771	288888	Body circumference	37822282	7517	Body circumference	abdominal circumference	SNP	rs335672558	NA	NA	Genome	SNP	Comparison-wise	Significant	3.29e-06	NA	NA	NA	NA	NA	NA	NA	NA	NA	NA
14	1533258	1433258	1433258	14_1433258	Animal QTLdb	Production	1436110	1436114	288889	Body circumference	37822282	7517	Body circumference	abdominal circumference	SNP	rs80953538	NA	NA	Genome	SNP	Comparison-wise	Significant	3.29e-06	NA	NA	NA	NA	NA	NA	NA	NA	NA	NA
14	1533258	1433258	1433258	14_1433258	Animal QTLdb	Production	1436873	1436877	288890	Body circumference	37822282	7517	Body circumference	abdominal circumference	SNP	rs80963053	NA	NA	Genome	SNP	Comparison-wise	Significant	3.29e-06	NA	NA	NA	NA	NA	NA	NA	NA	NA	NA
14	1533258	1433258	1433258	14_1433258	Animal QTLdb	Production	1436895	1436899	288891	Body circumference	37822282	7517	Body circumference	abdominal circumference	SNP	rs342876833	NA	NA	Genome	SNP	Comparison-wise	Significant	3.29e-06	NA	NA	NA	NA	NA	NA	NA	NA	NA	NA
14	1533258	1433258	1433258	14_1433258	Animal QTLdb	Production	1437127	1437131	288892	Body circumference	37822282	7517	Body circumference	abdominal circumference	SNP	rs343843365	NA	NA	Genome	SNP	Comparison-wise	Significant	3.29e-06	NA	NA	NA	NA	NA	NA	NA	NA	NA	NA
14	1533258	1433258	1433258	14_1433258	Animal QTLdb	Production	1438032	1438036	288893	Body circumference	37822282	7517	Body circumference	abdominal circumference	SNP	rs332411951	NA	NA	Genome	SNP	Comparison-wise	Significant	3.29e-06	NA	NA	NA	NA	NA	NA	NA	NA	NA	NA
14	1533258	1433258	1433258	14_1433258	Animal QTLdb	Production	1438047	1438051	288894	Body circumference	37822282	7517	Body circumference	abdominal circumference	SNP	rs341429821	NA	NA	Genome	SNP	Comparison-wise	Significant	3.29e-06	NA	NA	NA	NA	NA	NA	NA	NA	NA	NA
14	1533258	1433258	1433258	14_1433258	Animal QTLdb	Production	1438166	1438170	288895	Body circumference	37822282	7517	Body circumference	abdominal circumference	SNP	rs328527121	NA	NA	Genome	SNP	Comparison-wise	Significant	3.29e-06	NA	NA	NA	NA	NA	NA	NA	NA	NA	NA
14	1533258	1433258	1433258	14_1433258	Animal QTLdb	Production	1438313	1438317	288896	Body circumference	37822282	7517	Body circumference	abdominal circumference	SNP	rs344798867	NA	NA	Genome	SNP	Comparison-wise	Significant	3.29e-06	NA	NA	NA	NA	NA	NA	NA	NA	NA	NA
14	1533258	1433258	1433258	14_1433258	Animal QTLdb	Production	1438371	1438375	288897	Body circumference	37822282	7517	Body circumference	abdominal circumference	SNP	rs330905080	NA	NA	Genome	SNP	Comparison-wise	Significant	3.29e-06	NA	NA	NA	NA	NA	NA	NA	NA	NA	NA
14	1533258	1433258	1433258	14_1433258	Animal QTLdb	Production	1438385	1438389	288898	Body circumference	37822282	7517	Body circumference	abdominal circumference	SNP	rs337497822	NA	NA	Genome	SNP	Comparison-wise	Significant	3.29e-06	NA	NA	NA	NA	NA	NA	NA	NA	NA	NA
14	1533258	1433258	1433258	14_1433258	Animal QTLdb	Production	1438395	1438399	288899	Body circumference	37822282	7517	Body circumference	abdominal circumference	SNP	rs319344257	NA	NA	Genome	SNP	Comparison-wise	Significant	3.29e-06	NA	NA	NA	NA	NA	NA	NA	NA	NA	NA
14	1533258	1433258	1433258	14_1433258	Animal QTLdb	Production	1438407	1438411	288900	Body circumference	37822282	7517	Body circumference	abdominal circumference	SNP	rs328950044	NA	NA	Genome	SNP	Comparison-wise	Significant	3.29e-06	NA	NA	NA	NA	NA	NA	NA	NA	NA	NA
14	1533258	1433258	1433258	14_1433258	Animal QTLdb	Production	1438444	1438448	288901	Body circumference	37822282	7517	Body circumference	abdominal circumference	SNP	rs340753674	NA	NA	Genome	SNP	Comparison-wise	Significant	3.29e-06	NA	NA	NA	NA	NA	NA	NA	NA	NA	NA
14	1533258	1433258	1433258	14_1433258	Animal QTLdb	Production	1438555	1438559	288902	Body circumference	37822282	7517	Body circumference	abdominal circumference	SNP	rs339397443	NA	NA	Genome	SNP	Comparison-wise	Significant	3.29e-06	NA	NA	NA	NA	NA	NA	NA	NA	NA	NA
14	1533258	1433258	1433258	14_1433258	Animal QTLdb	Production	1438686	1438690	288903	Body circumference	37822282	7517	Body circumference	abdominal circumference	SNP	rs705244150	NA	NA	Genome	SNP	Comparison-wise	Significant	3.29e-06	NA	NA	NA	NA	NA	NA	NA	NA	NA	NA
14	1533258	1433258	1433258	14_1433258	Animal QTLdb	Production	1438687	1438691	288904	Body circumference	37822282	7517	Body circumference	abdominal circumference	SNP	rs322393761	NA	NA	Genome	SNP	Comparison-wise	Significant	3.29e-06	NA	NA	NA	NA	NA	NA	NA	NA	NA	NA
14	1533258	1433258	1433258	14_1433258	Animal QTLdb	Production	1438838	1438842	288905	Body circumference	37822282	7517	Body circumference	abdominal circumference	SNP	rs344000544	NA	NA	Genome	SNP	Comparison-wise	Significant	3.29e-06	NA	NA	NA	NA	NA	NA	NA	NA	NA	NA
14	1533258	1433258	1433258	14_1433258	Animal QTLdb	Production	1438867	1438871	288906	Body circumference	37822282	7517	Body circumference	abdominal circumference	SNP	rs327503099	NA	NA	Genome	SNP	Comparison-wise	Significant	3.29e-06	NA	NA	NA	NA	NA	NA	NA	NA	NA	NA
14	1533258	1433258	1433258	14_1433258	Animal QTLdb	Production	1438913	1438917	288907	Body circumference	37822282	7517	Body circumference	abdominal circumference	SNP	rs336390564	NA	NA	Genome	SNP	Comparison-wise	Significant	3.29e-06	NA	NA	NA	NA	NA	NA	NA	NA	NA	NA
14	1533258	1433258	1433258	14_1433258	Animal QTLdb	Production	1438961	1438965	288908	Body circumference	37822282	7517	Body circumference	abdominal circumference	SNP	rs318805329	NA	NA	Genome	SNP	Comparison-wise	Significant	3.29e-06	NA	NA	NA	NA	NA	NA	NA	NA	NA	NA
14	1533258	1433258	1433258	14_1433258	Animal QTLdb	Production	1439063	1439067	288909	Body circumference	37822282	7517	Body circumference	abdominal circumference	SNP	rs80792297	NA	NA	Genome	SNP	Comparison-wise	Significant	3.29e-06	NA	NA	NA	NA	NA	NA	NA	NA	NA	NA
14	1533258	1433258	1433258	14_1433258	Animal QTLdb	Production	1439245	1439249	288910	Body circumference	37822282	7517	Body circumference	abdominal circumference	SNP	rs339009480	NA	NA	Genome	SNP	Comparison-wise	Significant	3.29e-06	NA	NA	NA	NA	NA	NA	NA	NA	NA	NA
14	1533258	1433258	1433258	14_1433258	Animal QTLdb	Production	1439312	1439316	288911	Body circumference	37822282	7517	Body circumference	abdominal circumference	SNP	rs323463242	NA	NA	Genome	SNP	Comparison-wise	Significant	3.29e-06	NA	NA	NA	NA	NA	NA	NA	NA	NA	NA
14	1533258	1433258	1433258	14_1433258	Animal QTLdb	Production	1439438	1439442	288912	Body circumference	37822282	7517	Body circumference	abdominal circumference	SNP	rs341941669	NA	NA	Genome	SNP	Comparison-wise	Significant	3.29e-06	NA	NA	NA	NA	NA	NA	NA	NA	NA	NA
14	1533258	1433258	1433258	14_1433258	Animal QTLdb	Production	1440122	1440126	288913	Body circumference	37822282	7517	Body circumference	abdominal circumference	SNP	rs710697661	NA	NA	Genome	SNP	Comparison-wise	Significant	3.29e-06	NA	NA	NA	NA	NA	NA	NA	NA	NA	NA
14	1533258	1433258	1433258	14_1433258	Animal QTLdb	Production	1446453	1446457	288914	Body circumference	37822282	7517	Body circumference	abdominal circumference	SNP	rs340282987	NA	NA	Genome	SNP	Comparison-wise	Significant	3.29e-06	NA	NA	NA	NA	NA	NA	NA	NA	NA	NA
14	1533258	1433258	1433258	14_1433258	Animal QTLdb	Production	1457522	1457526	288915	Body circumference	37822282	7517	Body circumference	abdominal circumference	SNP	rs336310933	NA	NA	Genome	SNP	Comparison-wise	Significant	3.29e-06	NA	NA	NA	NA	NA	NA	NA	NA	NA	NA
14	1533258	1433258	1433258	14_1433258	Animal QTLdb	Production	1436873	1436877	288916	Body circumference	37822282	7517	Body circumference	abdominal circumference	SNP	rs80963053	NA	NA	Genome	SNP	Comparison-wise	Significant	3.8e-06	NA	NA	NA	NA	NA	NA	NA	NA	NA	NA
14	1533258	1433258	1433258	14_1433258	Animal QTLdb	Production	1434178	1434182	288917	Body circumference	37822282	7517	Body circumference	abdominal circumference	SNP	rs318628305	NA	NA	Genome	SNP	Comparison-wise	Significant	4.31e-06	NA	NA	NA	NA	NA	NA	NA	NA	NA	NA
14	1533258	1433258	1433258	14_1433258	Animal QTLdb	Production	1434216	1434220	288918	Body circumference	37822282	7517	Body circumference	abdominal circumference	SNP	rs328180075	NA	NA	Genome	SNP	Comparison-wise	Significant	4.31e-06	NA	NA	NA	NA	NA	NA	NA	NA	NA	NA
14	1533258	1433258	1433258	14_1433258	Animal QTLdb	Production	1443530	1443534	288919	Body circumference	37822282	7517	Body circumference	abdominal circumference	SNP	rs319065286	NA	NA	Genome	SNP	Comparison-wise	Significant	4.31e-06	NA	NA	NA	NA	NA	NA	NA	NA	NA	NA
14	1533258	1433258	1433258	14_1433258	Animal QTLdb	Production	1443739	1443743	288920	Body circumference	37822282	7517	Body circumference	abdominal circumference	SNP	rs341887613	NA	NA	Genome	SNP	Comparison-wise	Significant	4.31e-06	NA	NA	NA	NA	NA	NA	NA	NA	NA	NA
14	1533258	1433258	1433258	14_1433258	Animal QTLdb	Production	1444177	1444181	288921	Body circumference	37822282	7517	Body circumference	abdominal circumference	SNP	rs329275378	NA	NA	Genome	SNP	Comparison-wise	Significant	4.31e-06	NA	NA	NA	NA	NA	NA	NA	NA	NA	NA
14	132792805	132692805	132692805	14_132692805	Animal QTLdb	Exterior	132833835	132833839	124569	Coping behavior	26537429	860	Coping behavior	NA	SNP	rs80837026	stress-related behavior trait	NA	Genome	SNP	Experiment-wise	Significant	0.0328	Mendelian	NA	NA	NA	NA	NA	NA	NA	NA	NA
14	2968115	2868115	2868115	14_2868115	Animal QTLdb	Reproduction	2996262	2996266	293606	Offspring number	ISU0127	7551	Offspring number	total number born alive	SNP	rs324707606	offspring quantity	number of offspring	Genome	SNP	Genome-wise	Significant	<0.05	NA	NA	NA	NA	NA	NA	NA	NA	NA	NA
14	2968115	2868115	2868115	14_2868115	Animal QTLdb	Reproduction	3044548	3044552	291845	Offspring number	ISU0127	7551	Offspring number	total number born alive	SNP	rs324084389	offspring quantity	number of offspring	Genome	SNP	Genome-wise	Significant	<0.05	NA	NA	NA	NA	NA	NA	NA	NA	NA	NA
14	2968115	2868115	2868115	14_2868115	Animal QTLdb	Reproduction	3044548	3044552	295428	Offspring number	ISU0127	7551	Offspring number	total number born alive	SNP	rs324084389	offspring quantity	number of offspring	Genome	SNP	Genome-wise	Significant	<0.05	NA	NA	NA	NA	NA	NA	NA	NA	NA	NA
14	2968115	2868115	2868115	14_2868115	Animal QTLdb	Reproduction	3067576	3067580	295257	Teat number	ISU0127	167	Teat number	left teat number	SNP	rs3470217872	nipple quantity	teat number	Genome	SNP	Genome-wise	Significant	<0.05	NA	NA	NA	NA	NA	NA	NA	NA	NA	NA
14	10782938	10682938	10682938	14_10682938	Animal QTLdb	Reproduction	10706680	10706684	295677	Weaning to estrus interval	ISU0127	931	Weaning to estrus interval	NA	SNP	rs345879293	female fertility trait	NA	Genome	SNP	Genome-wise	Significant	<0.05	NA	NA	NA	NA	NA	NA	NA	NA	NA	NA
14	132792805	132692805	132692805	14_132692805	Animal QTLdb	Reproduction	132756852	132756856	293652	Offspring number	ISU0127	7551	Offspring number	total number born alive	SNP	rs327490931	offspring quantity	number of offspring	Genome	SNP	Genome-wise	Significant	<0.05	NA	NA	NA	NA	NA	NA	NA	NA	NA	NA
14	132792805	132692805	132692805	14_132692805	Animal QTLdb	Production	132776129	132776133	289946	Average daily gain	ISU0127	144	Average daily gain	average daily gain, 30-60 kg	SNP	rs336911499	postnatal growth trait	average daily body weight gain	Genome	SNP	Genome-wise	Significant	<0.05	NA	NA	NA	NA	NA	NA	NA	NA	NA	NA
14	132792805	132692805	132692805	14_132692805	Animal QTLdb	Production	132797058	132797062	296047	Feed conversion ratio	ISU0127	150	Feed conversion ratio	feed conversion ratio, 55-80 kg	SNP	rs320580701	food conversion trait	feed conversion ratio	Genome	SNP	Genome-wise	Significant	<0.05	NA	NA	NA	NA	NA	NA	NA	NA	NA	NA
14	132792805	132692805	132692805	14_132692805	Animal QTLdb	Production	132797058	132797062	296048	Feed conversion ratio	ISU0127	150	Feed conversion ratio	feed conversion ratio, 55-80 kg	SNP	rs320580701	food conversion trait	feed conversion ratio	Genome	SNP	Genome-wise	Significant	<0.05	NA	NA	NA	NA	NA	NA	NA	NA	NA	NA
14	14214287	14114287	14114287	14_14114287	Animal QTLdb	Reproduction	14186680	14186684	55884	Cryptorchidism	25886970	820	Cryptorchidism	NA	SNP	rs80921757	testis morphology trait	NA	Genome	SNP	Genome-wise	Suggestive	<0.20	Mendelian	NA	NA	2.04	NA	NA	NA	NA	NA	NA
14	14269962	14169962	14169962	14_14169962	Animal QTLdb	Reproduction	14186680	14186684	55884	Cryptorchidism	25886970	820	Cryptorchidism	NA	SNP	rs80921757	testis morphology trait	NA	Genome	SNP	Genome-wise	Suggestive	<0.20	Mendelian	NA	NA	2.04	NA	NA	NA	NA	NA	NA
15	46737076	46637076	46637076	15_46637076	Animal QTLdb	Production	46819668	46819672	287703	Days to 100 kg	38185881	638	Days to 100 kg	NA	SNP	rs325212303	postnatal growth trait	NA	Genome	SNP	Comparison-wise	Significant	2.46e-06	NA	NA	NA	NA	NA	NA	NA	NA	NA	NA
15	46768326	46668326	46668326	15_46668326	Animal QTLdb	Production	46819668	46819672	287703	Days to 100 kg	38185881	638	Days to 100 kg	NA	SNP	rs325212303	postnatal growth trait	NA	Genome	SNP	Comparison-wise	Significant	2.46e-06	NA	NA	NA	NA	NA	NA	NA	NA	NA	NA
15	46851767	46751767	46751767	15_46751767	Animal QTLdb	Production	46819668	46819672	287703	Days to 100 kg	38185881	638	Days to 100 kg	NA	SNP	rs325212303	postnatal growth trait	NA	Genome	SNP	Comparison-wise	Significant	2.46e-06	NA	NA	NA	NA	NA	NA	NA	NA	NA	NA
15	46913977	46813977	46813977	15_46813977	Animal QTLdb	Production	46819668	46819672	287703	Days to 100 kg	38185881	638	Days to 100 kg	NA	SNP	rs325212303	postnatal growth trait	NA	Genome	SNP	Comparison-wise	Significant	2.46e-06	NA	NA	NA	NA	NA	NA	NA	NA	NA	NA
15	3247916	3147916	3147916	15_3147916	Animal QTLdb	Reproduction	3278044	3278048	262008	Litter size	36362120	156	Litter size	pigs weaned per litter	SNP	rs342576465	single birth offspring quantity	NA	Genome	SNP	Comparison-wise	Significant	3.9e-06	NA	NA	NA	NA	100622102	NCBIgene	NA	NA	NA	NA
15	3247916	3147916	3147916	15_3147916	Animal QTLdb	Reproduction	3264768	3264772	262007	Litter size	36362120	156	Litter size	pigs weaned per litter	SNP	rs339449673	single birth offspring quantity	NA	Genome	SNP	Comparison-wise	Significant	4.48e-06	NA	NA	NA	NA	100622102	NCBIgene	NA	NA	NA	NA
15	3247916	3147916	3147916	15_3147916	Animal QTLdb	Health	3189758	3189762	27632	Hematocrit	24674592	455	Hematocrit	NA	SNP	rs320907695	NA	hematocrit	Genome	SNP	Comparison-wise	Significant	5.88e-06	Mendelian	NA	hematocrit	NA	NA	NA	NA	NA	NA	NA
15	3247916	3147916	3147916	15_3147916	Animal QTLdb	Health	3204203	3204207	27633	Hematocrit	24674592	455	Hematocrit	NA	SNP	rs81269474	NA	hematocrit	Genome	SNP	Comparison-wise	Significant	5.88e-06	Mendelian	NA	hematocrit	NA	NA	NA	NA	NA	NA	NA
15	3247916	3147916	3147916	15_3147916	Animal QTLdb	Health	3206022	3206026	27634	Hematocrit	24674592	455	Hematocrit	NA	SNP	rs81325711	NA	hematocrit	Genome	SNP	Comparison-wise	Significant	5.88e-06	Mendelian	NA	hematocrit	NA	NA	NA	NA	NA	NA	NA
15	3247916	3147916	3147916	15_3147916	Animal QTLdb	Health	3208305	3208309	27635	Hematocrit	24674592	455	Hematocrit	NA	SNP	rs81319506	NA	hematocrit	Genome	SNP	Comparison-wise	Significant	5.88e-06	Mendelian	NA	hematocrit	NA	NA	NA	NA	NA	NA	NA
15	134954924	134854924	134854924	15_134854924	Animal QTLdb	Production	134931203	134931207	170916	Days to 100 kg	31024621	638	Days to 100 kg	NA	SNP	rs81314826	postnatal growth trait	NA	Genome	SNP	Comparison-wise	Significant	6.03e-06	Mendelian	NA	NA	NA	NA	NA	NA	NA	NA	NA
15	3247916	3147916	3147916	15_3147916	Animal QTLdb	Health	3247914	3247918	27636	Hematocrit	24674592	455	Hematocrit	NA	SNP	rs81478807	NA	hematocrit	Genome	SNP	Comparison-wise	Significant	6.09e-06	Mendelian	NA	hematocrit	NA	NA	NA	NA	NA	NA	NA
15	3247916	3147916	3147916	15_3147916	Animal QTLdb	Health	3258521	3258525	27637	Hematocrit	24674592	455	Hematocrit	NA	SNP	rs81345346	NA	hematocrit	Genome	SNP	Comparison-wise	Significant	6.09e-06	Mendelian	NA	hematocrit	NA	NA	NA	NA	NA	NA	NA
15	3247916	3147916	3147916	15_3147916	Animal QTLdb	Health	3301077	3301081	27638	Hematocrit	24674592	455	Hematocrit	NA	SNP	rs335231286	NA	hematocrit	Genome	SNP	Comparison-wise	Significant	6.09e-06	Mendelian	NA	hematocrit	NA	NA	NA	NA	NA	NA	NA
15	3247916	3147916	3147916	15_3147916	Animal QTLdb	Health	3303649	3303653	27639	Hematocrit	24674592	455	Hematocrit	NA	SNP	rs81333524	NA	hematocrit	Genome	SNP	Comparison-wise	Significant	6.09e-06	Mendelian	NA	hematocrit	NA	NA	NA	NA	NA	NA	NA
15	134954924	134854924	134854924	15_134854924	Animal QTLdb	Production	134931203	134931207	170908	Average daily gain	31024621	144	Average daily gain	average daily gain, 30-60 kg	SNP	rs81314826	postnatal growth trait	average daily body weight gain	Genome	SNP	Comparison-wise	Significant	0.000112	Mendelian	NA	NA	NA	NA	NA	NA	NA	NA	NA
15	46737076	46637076	46637076	15_46637076	Animal QTLdb	Meat_and_Carcass	46768324	46768328	147538	Intramuscular fat content	28728355	16	Intramuscular fat content	intramuscular fat percentage (gluteus medius)	SNP	rs80910320	intramuscular adipose amount	intramuscular fat morphological measurement	Genome	SNP	Comparison-wise	Significant	0.00316	Mendelian	intramuscular fat content	NA	NA	NA	NA	NA	NA	NA	NA
15	46768326	46668326	46668326	15_46668326	Animal QTLdb	Meat_and_Carcass	46768324	46768328	147538	Intramuscular fat content	28728355	16	Intramuscular fat content	intramuscular fat percentage (gluteus medius)	SNP	rs80910320	intramuscular adipose amount	intramuscular fat morphological measurement	Genome	SNP	Comparison-wise	Significant	0.00316	Mendelian	intramuscular fat content	NA	NA	NA	NA	NA	NA	NA	NA
15	46851767	46751767	46751767	15_46751767	Animal QTLdb	Meat_and_Carcass	46768324	46768328	147538	Intramuscular fat content	28728355	16	Intramuscular fat content	intramuscular fat percentage (gluteus medius)	SNP	rs80910320	intramuscular adipose amount	intramuscular fat morphological measurement	Genome	SNP	Comparison-wise	Significant	0.00316	Mendelian	intramuscular fat content	NA	NA	NA	NA	NA	NA	NA	NA
15	46737076	46637076	46637076	15_46637076	Animal QTLdb	Meat_and_Carcass	46803924	46803928	147539	Intramuscular fat content	28728355	16	Intramuscular fat content	intramuscular fat percentage (gluteus medius)	SNP	rs339945870	intramuscular adipose amount	intramuscular fat morphological measurement	Genome	SNP	Comparison-wise	Significant	0.00749	Mendelian	intramuscular fat content	NA	NA	NA	NA	NA	NA	NA	NA
15	46768326	46668326	46668326	15_46668326	Animal QTLdb	Meat_and_Carcass	46803924	46803928	147539	Intramuscular fat content	28728355	16	Intramuscular fat content	intramuscular fat percentage (gluteus medius)	SNP	rs339945870	intramuscular adipose amount	intramuscular fat morphological measurement	Genome	SNP	Comparison-wise	Significant	0.00749	Mendelian	intramuscular fat content	NA	NA	NA	NA	NA	NA	NA	NA
15	46851767	46751767	46751767	15_46751767	Animal QTLdb	Meat_and_Carcass	46803924	46803928	147539	Intramuscular fat content	28728355	16	Intramuscular fat content	intramuscular fat percentage (gluteus medius)	SNP	rs339945870	intramuscular adipose amount	intramuscular fat morphological measurement	Genome	SNP	Comparison-wise	Significant	0.00749	Mendelian	intramuscular fat content	NA	NA	NA	NA	NA	NA	NA	NA
15	14013036	13913036	13913036	15_13913036	Animal QTLdb	Exterior	14093231	14093235	124858	Coping behavior	26537429	860	Coping behavior	NA	SNP	rs81455719	stress-related behavior trait	NA	Genome	SNP	Experiment-wise	Significant	0.0255	Mendelian	NA	NA	NA	NA	NA	NA	NA	NA	NA
15	14013036	13913036	13913036	15_13913036	Animal QTLdb	Exterior	14093231	14093235	124297	Coping behavior	26537429	860	Coping behavior	NA	SNP	rs81455719	stress-related behavior trait	NA	Genome	SNP	Experiment-wise	Significant	0.045	Mendelian	NA	NA	NA	NA	NA	NA	NA	NA	NA
15	3247916	3147916	3147916	15_3147916	Animal QTLdb	Reproduction	3303649	3303653	95472	Birth weight variability	26822294	830	Birth weight variability	piglet uniformity	SNP	rs81333524	NA	NA	Genome	SNP	Genome-wise	Significant	<0.01	Mendelian	NA	NA	NA	100622102	NCBIgene	NA	NA	NA	NA
15	234102	134102	134102	15_134102	Animal QTLdb	Production	171403	171407	263866	Average daily gain	36830509	144	Average daily gain	average daily gain, 30-60 kg	Reported Coordinates	NA	postnatal growth trait	average daily body weight gain	Genome	SNP	Genome-wise	Significant	<0.05	NA	NA	NA	NA	NA	NA	NA	NA	NA	NA
15	234102	134102	134102	15_134102	Animal QTLdb	Reproduction	221028	221032	295524	Offspring number	ISU0127	7551	Offspring number	total number born alive	SNP	rs345692780	offspring quantity	number of offspring	Genome	SNP	Genome-wise	Significant	<0.05	NA	NA	NA	NA	NA	NA	NA	NA	NA	NA
15	234102	134102	134102	15_134102	Animal QTLdb	Reproduction	223500	223504	294697	Teat number	ISU0127	167	Teat number	left teat number	SNP	rs338850529	nipple quantity	teat number	Genome	SNP	Genome-wise	Significant	<0.05	NA	NA	NA	NA	NA	NA	NA	NA	NA	NA
15	234102	134102	134102	15_134102	Animal QTLdb	Reproduction	223696	223700	294563	Teat number	ISU0127	167	Teat number	left teat number	SNP	rs335510645	nipple quantity	teat number	Genome	SNP	Genome-wise	Significant	<0.05	NA	NA	NA	NA	NA	NA	NA	NA	NA	NA
15	234102	134102	134102	15_134102	Animal QTLdb	Meat_and_Carcass	255884	255888	291729	Lean cuts percentage	ISU0127	281	Lean cuts percentage	lean cuts percentage (100kg)	SNP	rs332035724	NA	NA	Genome	SNP	Genome-wise	Significant	<0.05	NA	dressed carcass composition trait	NA	NA	NA	NA	NA	NA	NA	NA
15	3247916	3147916	3147916	15_3147916	Animal QTLdb	Production	3258521	3258525	139894	Days to 110 kg	28604785	626	Days to 110 kg	NA	SNP	rs81345346	postnatal growth trait	NA	Genome	SNP	Genome-wise	Significant	<0.05	Mendelian	NA	NA	NA	NA	NA	NA	NA	NA	NA
15	3247916	3147916	3147916	15_3147916	Animal QTLdb	Production	3295373	3295377	139898	Days to 110 kg	28604785	626	Days to 110 kg	NA	SNP	rs81342746	postnatal growth trait	NA	Genome	SNP	Genome-wise	Significant	<0.05	Mendelian	NA	NA	NA	NA	NA	NA	NA	NA	NA
15	3247916	3147916	3147916	15_3147916	Animal QTLdb	Production	3303548	3303552	139888	Days to 110 kg	28604785	626	Days to 110 kg	NA	SNP	rs81258580	postnatal growth trait	NA	Genome	SNP	Genome-wise	Significant	<0.05	Mendelian	NA	NA	NA	NA	NA	NA	NA	NA	NA
15	45464158	45364158	45364158	15_45364158	Animal QTLdb	Meat_and_Carcass	45392728	45392732	277456	Meat color	36727217	7382	Meat color	meat color L* at 24 hr post-mortem	SNP	rs328759144	NA	NA	Genome	SNP	Chromosome-wise	Significant	<0.05	NA	meat color	NA	NA	NA	NA	NA	NA	NA	NA
15	45464158	45364158	45364158	15_45364158	Animal QTLdb	Meat_and_Carcass	45392728	45392732	277480	Meat color	36727217	7382	Meat color	meat color L* at 24 hr post-mortem	SNP	rs328759144	NA	NA	Genome	SNP	Chromosome-wise	Significant	<0.05	NA	meat color	NA	NA	NA	NA	NA	NA	NA	NA
15	45464158	45364158	45364158	15_45364158	Animal QTLdb	Meat_and_Carcass	45392740	45392744	277457	Meat color	36727217	7382	Meat color	meat color L* at 24 hr post-mortem	SNP	rs344456823	NA	NA	Genome	SNP	Chromosome-wise	Significant	<0.05	NA	meat color	NA	NA	NA	NA	NA	NA	NA	NA
15	45464158	45364158	45364158	15_45364158	Animal QTLdb	Meat_and_Carcass	45392740	45392744	277481	Meat color	36727217	7382	Meat color	meat color L* at 24 hr post-mortem	SNP	rs344456823	NA	NA	Genome	SNP	Chromosome-wise	Significant	<0.05	NA	meat color	NA	NA	NA	NA	NA	NA	NA	NA
15	45464158	45364158	45364158	15_45364158	Animal QTLdb	Meat_and_Carcass	45392743	45392747	277458	Meat color	36727217	7382	Meat color	meat color L* at 24 hr post-mortem	SNP	rs320224080	NA	NA	Genome	SNP	Chromosome-wise	Significant	<0.05	NA	meat color	NA	NA	NA	NA	NA	NA	NA	NA
15	45464158	45364158	45364158	15_45364158	Animal QTLdb	Meat_and_Carcass	45392743	45392747	277482	Meat color	36727217	7382	Meat color	meat color L* at 24 hr post-mortem	SNP	rs320224080	NA	NA	Genome	SNP	Chromosome-wise	Significant	<0.05	NA	meat color	NA	NA	NA	NA	NA	NA	NA	NA
15	45464158	45364158	45364158	15_45364158	Animal QTLdb	Meat_and_Carcass	45392936	45392940	277459	Meat color	36727217	7382	Meat color	meat color L* at 24 hr post-mortem	SNP	rs329485982	NA	NA	Genome	SNP	Chromosome-wise	Significant	<0.05	NA	meat color	NA	NA	NA	NA	NA	NA	NA	NA
15	45464158	45364158	45364158	15_45364158	Animal QTLdb	Meat_and_Carcass	45392936	45392940	277483	Meat color	36727217	7382	Meat color	meat color L* at 24 hr post-mortem	SNP	rs329485982	NA	NA	Genome	SNP	Chromosome-wise	Significant	<0.05	NA	meat color	NA	NA	NA	NA	NA	NA	NA	NA
15	45464158	45364158	45364158	15_45364158	Animal QTLdb	Meat_and_Carcass	45392996	45393000	277460	Meat color	36727217	7382	Meat color	meat color L* at 24 hr post-mortem	SNP	rs338889466	NA	NA	Genome	SNP	Chromosome-wise	Significant	<0.05	NA	meat color	NA	NA	NA	NA	NA	NA	NA	NA
15	45464158	45364158	45364158	15_45364158	Animal QTLdb	Meat_and_Carcass	45392996	45393000	277484	Meat color	36727217	7382	Meat color	meat color L* at 24 hr post-mortem	SNP	rs338889466	NA	NA	Genome	SNP	Chromosome-wise	Significant	<0.05	NA	meat color	NA	NA	NA	NA	NA	NA	NA	NA
15	45464158	45364158	45364158	15_45364158	Animal QTLdb	Meat_and_Carcass	45393287	45393291	277461	Meat color	36727217	7382	Meat color	meat color L* at 24 hr post-mortem	SNP	rs339419807	NA	NA	Genome	SNP	Chromosome-wise	Significant	<0.05	NA	meat color	NA	NA	NA	NA	NA	NA	NA	NA
15	45464158	45364158	45364158	15_45364158	Animal QTLdb	Meat_and_Carcass	45393287	45393291	277485	Meat color	36727217	7382	Meat color	meat color L* at 24 hr post-mortem	SNP	rs339419807	NA	NA	Genome	SNP	Chromosome-wise	Significant	<0.05	NA	meat color	NA	NA	NA	NA	NA	NA	NA	NA
15	45464158	45364158	45364158	15_45364158	Animal QTLdb	Meat_and_Carcass	45393289	45393293	277462	Meat color	36727217	7382	Meat color	meat color L* at 24 hr post-mortem	SNP	rs322624277	NA	NA	Genome	SNP	Chromosome-wise	Significant	<0.05	NA	meat color	NA	NA	NA	NA	NA	NA	NA	NA
15	45464158	45364158	45364158	15_45364158	Animal QTLdb	Meat_and_Carcass	45393289	45393293	277486	Meat color	36727217	7382	Meat color	meat color L* at 24 hr post-mortem	SNP	rs322624277	NA	NA	Genome	SNP	Chromosome-wise	Significant	<0.05	NA	meat color	NA	NA	NA	NA	NA	NA	NA	NA
15	45464158	45364158	45364158	15_45364158	Animal QTLdb	Meat_and_Carcass	45396048	45396052	277419	Meat color	36727217	7382	Meat color	meat color L* at 24 hr post-mortem	SNP	rs333023116	NA	NA	Genome	SNP	Chromosome-wise	Significant	<0.05	NA	meat color	NA	NA	NA	NA	NA	NA	NA	NA
15	45464158	45364158	45364158	15_45364158	Animal QTLdb	Meat_and_Carcass	45396048	45396052	277490	Meat color	36727217	7382	Meat color	meat color L* at 24 hr post-mortem	SNP	rs333023116	NA	NA	Genome	SNP	Chromosome-wise	Significant	<0.05	NA	meat color	NA	NA	NA	NA	NA	NA	NA	NA
15	45464158	45364158	45364158	15_45364158	Animal QTLdb	Meat_and_Carcass	45403371	45403375	277420	Meat color	36727217	7382	Meat color	meat color L* at 24 hr post-mortem	SNP	rs342755061	NA	NA	Genome	SNP	Chromosome-wise	Significant	<0.05	NA	meat color	NA	NA	NA	NA	NA	NA	NA	NA
15	45464158	45364158	45364158	15_45364158	Animal QTLdb	Meat_and_Carcass	45403371	45403375	277495	Meat color	36727217	7382	Meat color	meat color L* at 24 hr post-mortem	SNP	rs342755061	NA	NA	Genome	SNP	Chromosome-wise	Significant	<0.05	NA	meat color	NA	NA	NA	NA	NA	NA	NA	NA
15	45464158	45364158	45364158	15_45364158	Animal QTLdb	Meat_and_Carcass	45403742	45403746	277314	Meat color	36727217	7382	Meat color	meat color L* at 24 hr post-mortem	SNP	rs330150160	NA	NA	Genome	SNP	Genome-wise	Significant	<0.05	NA	meat color	NA	NA	NA	NA	NA	NA	NA	NA
15	45464158	45364158	45364158	15_45364158	Animal QTLdb	Meat_and_Carcass	45403742	45403746	277477	Meat color	36727217	7382	Meat color	meat color L* at 24 hr post-mortem	SNP	rs330150160	NA	NA	Genome	SNP	Chromosome-wise	Significant	<0.05	NA	meat color	NA	NA	NA	NA	NA	NA	NA	NA
15	45464158	45364158	45364158	15_45364158	Animal QTLdb	Meat_and_Carcass	45404693	45404697	277421	Meat color	36727217	7382	Meat color	meat color L* at 24 hr post-mortem	SNP	rs341890745	NA	NA	Genome	SNP	Chromosome-wise	Significant	<0.05	NA	meat color	NA	NA	NA	NA	NA	NA	NA	NA
15	45464158	45364158	45364158	15_45364158	Animal QTLdb	Meat_and_Carcass	45404693	45404697	277496	Meat color	36727217	7382	Meat color	meat color L* at 24 hr post-mortem	SNP	rs341890745	NA	NA	Genome	SNP	Chromosome-wise	Significant	<0.05	NA	meat color	NA	NA	NA	NA	NA	NA	NA	NA
15	45464158	45364158	45364158	15_45364158	Animal QTLdb	Meat_and_Carcass	45406014	45406018	277422	Meat color	36727217	7382	Meat color	meat color L* at 24 hr post-mortem	SNP	rs3473660435	NA	NA	Genome	SNP	Chromosome-wise	Significant	<0.05	NA	meat color	NA	NA	NA	NA	NA	NA	NA	NA
15	45464158	45364158	45364158	15_45364158	Animal QTLdb	Meat_and_Carcass	45406014	45406018	277497	Meat color	36727217	7382	Meat color	meat color L* at 24 hr post-mortem	SNP	rs3473660435	NA	NA	Genome	SNP	Chromosome-wise	Significant	<0.05	NA	meat color	NA	NA	NA	NA	NA	NA	NA	NA
15	45464158	45364158	45364158	15_45364158	Animal QTLdb	Meat_and_Carcass	45406048	45406052	277423	Meat color	36727217	7382	Meat color	meat color L* at 24 hr post-mortem	SNP	rs3474242568	NA	NA	Genome	SNP	Chromosome-wise	Significant	<0.05	NA	meat color	NA	NA	NA	NA	NA	NA	NA	NA
15	45464158	45364158	45364158	15_45364158	Animal QTLdb	Meat_and_Carcass	45406048	45406052	277498	Meat color	36727217	7382	Meat color	meat color L* at 24 hr post-mortem	SNP	rs3474242568	NA	NA	Genome	SNP	Chromosome-wise	Significant	<0.05	NA	meat color	NA	NA	NA	NA	NA	NA	NA	NA
15	45464158	45364158	45364158	15_45364158	Animal QTLdb	Meat_and_Carcass	45406589	45406593	277424	Meat color	36727217	7382	Meat color	meat color L* at 24 hr post-mortem	SNP	rs3470058826	NA	NA	Genome	SNP	Chromosome-wise	Significant	<0.05	NA	meat color	NA	NA	NA	NA	NA	NA	NA	NA
15	45464158	45364158	45364158	15_45364158	Animal QTLdb	Meat_and_Carcass	45406589	45406593	277499	Meat color	36727217	7382	Meat color	meat color L* at 24 hr post-mortem	SNP	rs3470058826	NA	NA	Genome	SNP	Chromosome-wise	Significant	<0.05	NA	meat color	NA	NA	NA	NA	NA	NA	NA	NA
15	45464158	45364158	45364158	15_45364158	Animal QTLdb	Meat_and_Carcass	45407077	45407081	277464	Meat color	36727217	7382	Meat color	meat color L* at 24 hr post-mortem	SNP	rs3470004068	NA	NA	Genome	SNP	Chromosome-wise	Significant	<0.05	NA	meat color	NA	NA	NA	NA	NA	NA	NA	NA
15	45464158	45364158	45364158	15_45364158	Animal QTLdb	Meat_and_Carcass	45409954	45409958	277473	Meat color	36727217	7382	Meat color	meat color L* at 24 hr post-mortem	SNP	rs328685605	NA	NA	Genome	SNP	Chromosome-wise	Significant	<0.05	NA	meat color	NA	NA	NA	NA	NA	NA	NA	NA
15	45464158	45364158	45364158	15_45364158	Animal QTLdb	Meat_and_Carcass	45410155	45410159	277425	Meat color	36727217	7382	Meat color	meat color L* at 24 hr post-mortem	SNP	rs319352745	NA	NA	Genome	SNP	Chromosome-wise	Significant	<0.05	NA	meat color	NA	NA	NA	NA	NA	NA	NA	NA
15	45464158	45364158	45364158	15_45364158	Animal QTLdb	Meat_and_Carcass	45410155	45410159	277500	Meat color	36727217	7382	Meat color	meat color L* at 24 hr post-mortem	SNP	rs319352745	NA	NA	Genome	SNP	Chromosome-wise	Significant	<0.05	NA	meat color	NA	NA	NA	NA	NA	NA	NA	NA
15	45464158	45364158	45364158	15_45364158	Animal QTLdb	Meat_and_Carcass	45410235	45410239	277426	Meat color	36727217	7382	Meat color	meat color L* at 24 hr post-mortem	SNP	rs331506329	NA	NA	Genome	SNP	Chromosome-wise	Significant	<0.05	NA	meat color	NA	NA	NA	NA	NA	NA	NA	NA
15	45464158	45364158	45364158	15_45364158	Animal QTLdb	Meat_and_Carcass	45410235	45410239	277501	Meat color	36727217	7382	Meat color	meat color L* at 24 hr post-mortem	SNP	rs331506329	NA	NA	Genome	SNP	Chromosome-wise	Significant	<0.05	NA	meat color	NA	NA	NA	NA	NA	NA	NA	NA
15	45464158	45364158	45364158	15_45364158	Animal QTLdb	Meat_and_Carcass	45413298	45413302	277427	Meat color	36727217	7382	Meat color	meat color L* at 24 hr post-mortem	SNP	rs332917900	NA	NA	Genome	SNP	Chromosome-wise	Significant	<0.05	NA	meat color	NA	NA	NA	NA	NA	NA	NA	NA
15	45464158	45364158	45364158	15_45364158	Animal QTLdb	Meat_and_Carcass	45413298	45413302	277502	Meat color	36727217	7382	Meat color	meat color L* at 24 hr post-mortem	SNP	rs332917900	NA	NA	Genome	SNP	Chromosome-wise	Significant	<0.05	NA	meat color	NA	NA	NA	NA	NA	NA	NA	NA
15	45464158	45364158	45364158	15_45364158	Animal QTLdb	Meat_and_Carcass	45413414	45413418	277428	Meat color	36727217	7382	Meat color	meat color L* at 24 hr post-mortem	SNP	rs81452855	NA	NA	Genome	SNP	Chromosome-wise	Significant	<0.05	NA	meat color	NA	NA	NA	NA	NA	NA	NA	NA
15	45464158	45364158	45364158	15_45364158	Animal QTLdb	Meat_and_Carcass	45413414	45413418	277503	Meat color	36727217	7382	Meat color	meat color L* at 24 hr post-mortem	SNP	rs81452855	NA	NA	Genome	SNP	Chromosome-wise	Significant	<0.05	NA	meat color	NA	NA	NA	NA	NA	NA	NA	NA
15	45464158	45364158	45364158	15_45364158	Animal QTLdb	Meat_and_Carcass	45413430	45413434	277429	Meat color	36727217	7382	Meat color	meat color L* at 24 hr post-mortem	SNP	rs338967280	NA	NA	Genome	SNP	Chromosome-wise	Significant	<0.05	NA	meat color	NA	NA	NA	NA	NA	NA	NA	NA
15	45464158	45364158	45364158	15_45364158	Animal QTLdb	Meat_and_Carcass	45413430	45413434	277504	Meat color	36727217	7382	Meat color	meat color L* at 24 hr post-mortem	SNP	rs338967280	NA	NA	Genome	SNP	Chromosome-wise	Significant	<0.05	NA	meat color	NA	NA	NA	NA	NA	NA	NA	NA
15	45464158	45364158	45364158	15_45364158	Animal QTLdb	Meat_and_Carcass	45413463	45413467	277430	Meat color	36727217	7382	Meat color	meat color L* at 24 hr post-mortem	SNP	rs325011753	NA	NA	Genome	SNP	Chromosome-wise	Significant	<0.05	NA	meat color	NA	NA	NA	NA	NA	NA	NA	NA
15	45464158	45364158	45364158	15_45364158	Animal QTLdb	Meat_and_Carcass	45413463	45413467	277505	Meat color	36727217	7382	Meat color	meat color L* at 24 hr post-mortem	SNP	rs325011753	NA	NA	Genome	SNP	Chromosome-wise	Significant	<0.05	NA	meat color	NA	NA	NA	NA	NA	NA	NA	NA
15	45464158	45364158	45364158	15_45364158	Animal QTLdb	Meat_and_Carcass	45416626	45416630	277431	Meat color	36727217	7382	Meat color	meat color L* at 24 hr post-mortem	SNP	rs3473200278	NA	NA	Genome	SNP	Chromosome-wise	Significant	<0.05	NA	meat color	NA	NA	NA	NA	NA	NA	NA	NA
15	45464158	45364158	45364158	15_45364158	Animal QTLdb	Meat_and_Carcass	45416626	45416630	277506	Meat color	36727217	7382	Meat color	meat color L* at 24 hr post-mortem	SNP	rs3473200278	NA	NA	Genome	SNP	Chromosome-wise	Significant	<0.05	NA	meat color	NA	NA	NA	NA	NA	NA	NA	NA
15	45464158	45364158	45364158	15_45364158	Animal QTLdb	Meat_and_Carcass	45416649	45416653	277432	Meat color	36727217	7382	Meat color	meat color L* at 24 hr post-mortem	SNP	rs1110148608	NA	NA	Genome	SNP	Chromosome-wise	Significant	<0.05	NA	meat color	NA	NA	NA	NA	NA	NA	NA	NA
15	45464158	45364158	45364158	15_45364158	Animal QTLdb	Meat_and_Carcass	45416649	45416653	277507	Meat color	36727217	7382	Meat color	meat color L* at 24 hr post-mortem	SNP	rs1110148608	NA	NA	Genome	SNP	Chromosome-wise	Significant	<0.05	NA	meat color	NA	NA	NA	NA	NA	NA	NA	NA
15	45464158	45364158	45364158	15_45364158	Animal QTLdb	Meat_and_Carcass	45416673	45416677	277433	Meat color	36727217	7382	Meat color	meat color L* at 24 hr post-mortem	SNP	rs3476149142	NA	NA	Genome	SNP	Chromosome-wise	Significant	<0.05	NA	meat color	NA	NA	NA	NA	NA	NA	NA	NA
15	45464158	45364158	45364158	15_45364158	Animal QTLdb	Meat_and_Carcass	45416673	45416677	277508	Meat color	36727217	7382	Meat color	meat color L* at 24 hr post-mortem	SNP	rs3476149142	NA	NA	Genome	SNP	Chromosome-wise	Significant	<0.05	NA	meat color	NA	NA	NA	NA	NA	NA	NA	NA
15	45464158	45364158	45364158	15_45364158	Animal QTLdb	Meat_and_Carcass	45417456	45417460	277434	Meat color	36727217	7382	Meat color	meat color L* at 24 hr post-mortem	SNP	rs327586658	NA	NA	Genome	SNP	Chromosome-wise	Significant	<0.05	NA	meat color	NA	NA	NA	NA	NA	NA	NA	NA
15	45464158	45364158	45364158	15_45364158	Animal QTLdb	Meat_and_Carcass	45417456	45417460	277509	Meat color	36727217	7382	Meat color	meat color L* at 24 hr post-mortem	SNP	rs327586658	NA	NA	Genome	SNP	Chromosome-wise	Significant	<0.05	NA	meat color	NA	NA	NA	NA	NA	NA	NA	NA
15	45464158	45364158	45364158	15_45364158	Animal QTLdb	Meat_and_Carcass	45417537	45417541	277435	Meat color	36727217	7382	Meat color	meat color L* at 24 hr post-mortem	SNP	rs336526018	NA	NA	Genome	SNP	Chromosome-wise	Significant	<0.05	NA	meat color	NA	NA	NA	NA	NA	NA	NA	NA
15	45464158	45364158	45364158	15_45364158	Animal QTLdb	Meat_and_Carcass	45417537	45417541	277510	Meat color	36727217	7382	Meat color	meat color L* at 24 hr post-mortem	SNP	rs336526018	NA	NA	Genome	SNP	Chromosome-wise	Significant	<0.05	NA	meat color	NA	NA	NA	NA	NA	NA	NA	NA
15	45464158	45364158	45364158	15_45364158	Animal QTLdb	Meat_and_Carcass	45418741	45418745	277436	Meat color	36727217	7382	Meat color	meat color L* at 24 hr post-mortem	SNP	rs322935485	NA	NA	Genome	SNP	Chromosome-wise	Significant	<0.05	NA	meat color	NA	NA	NA	NA	NA	NA	NA	NA
15	45464158	45364158	45364158	15_45364158	Animal QTLdb	Meat_and_Carcass	45418741	45418745	277511	Meat color	36727217	7382	Meat color	meat color L* at 24 hr post-mortem	SNP	rs322935485	NA	NA	Genome	SNP	Chromosome-wise	Significant	<0.05	NA	meat color	NA	NA	NA	NA	NA	NA	NA	NA
15	45464158	45364158	45364158	15_45364158	Animal QTLdb	Meat_and_Carcass	45419546	45419550	277437	Meat color	36727217	7382	Meat color	meat color L* at 24 hr post-mortem	SNP	rs334226026	NA	NA	Genome	SNP	Chromosome-wise	Significant	<0.05	NA	meat color	NA	NA	NA	NA	NA	NA	NA	NA
15	45464158	45364158	45364158	15_45364158	Animal QTLdb	Meat_and_Carcass	45419546	45419550	277512	Meat color	36727217	7382	Meat color	meat color L* at 24 hr post-mortem	SNP	rs334226026	NA	NA	Genome	SNP	Chromosome-wise	Significant	<0.05	NA	meat color	NA	NA	NA	NA	NA	NA	NA	NA
15	45464158	45364158	45364158	15_45364158	Animal QTLdb	Meat_and_Carcass	45419724	45419728	277438	Meat color	36727217	7382	Meat color	meat color L* at 24 hr post-mortem	SNP	rs320725288	NA	NA	Genome	SNP	Chromosome-wise	Significant	<0.05	NA	meat color	NA	NA	NA	NA	NA	NA	NA	NA
15	45464158	45364158	45364158	15_45364158	Animal QTLdb	Meat_and_Carcass	45419724	45419728	277513	Meat color	36727217	7382	Meat color	meat color L* at 24 hr post-mortem	SNP	rs320725288	NA	NA	Genome	SNP	Chromosome-wise	Significant	<0.05	NA	meat color	NA	NA	NA	NA	NA	NA	NA	NA
15	45464158	45364158	45364158	15_45364158	Animal QTLdb	Meat_and_Carcass	45420090	45420094	277439	Meat color	36727217	7382	Meat color	meat color L* at 24 hr post-mortem	SNP	rs329700485	NA	NA	Genome	SNP	Chromosome-wise	Significant	<0.05	NA	meat color	NA	NA	NA	NA	NA	NA	NA	NA
15	45464158	45364158	45364158	15_45364158	Animal QTLdb	Meat_and_Carcass	45420090	45420094	277514	Meat color	36727217	7382	Meat color	meat color L* at 24 hr post-mortem	SNP	rs329700485	NA	NA	Genome	SNP	Chromosome-wise	Significant	<0.05	NA	meat color	NA	NA	NA	NA	NA	NA	NA	NA
15	45464158	45364158	45364158	15_45364158	Animal QTLdb	Meat_and_Carcass	45420316	45420320	277440	Meat color	36727217	7382	Meat color	meat color L* at 24 hr post-mortem	SNP	rs332909251	NA	NA	Genome	SNP	Chromosome-wise	Significant	<0.05	NA	meat color	NA	NA	NA	NA	NA	NA	NA	NA
15	45464158	45364158	45364158	15_45364158	Animal QTLdb	Meat_and_Carcass	45420316	45420320	277515	Meat color	36727217	7382	Meat color	meat color L* at 24 hr post-mortem	SNP	rs332909251	NA	NA	Genome	SNP	Chromosome-wise	Significant	<0.05	NA	meat color	NA	NA	NA	NA	NA	NA	NA	NA
15	45464158	45364158	45364158	15_45364158	Animal QTLdb	Meat_and_Carcass	45421143	45421147	277441	Meat color	36727217	7382	Meat color	meat color L* at 24 hr post-mortem	SNP	rs336559446	NA	NA	Genome	SNP	Chromosome-wise	Significant	<0.05	NA	meat color	NA	NA	NA	NA	NA	NA	NA	NA
15	45464158	45364158	45364158	15_45364158	Animal QTLdb	Meat_and_Carcass	45421143	45421147	277516	Meat color	36727217	7382	Meat color	meat color L* at 24 hr post-mortem	SNP	rs336559446	NA	NA	Genome	SNP	Chromosome-wise	Significant	<0.05	NA	meat color	NA	NA	NA	NA	NA	NA	NA	NA
15	45464158	45364158	45364158	15_45364158	Animal QTLdb	Meat_and_Carcass	45422152	45422156	277315	Meat color	36727217	7382	Meat color	meat color L* at 24 hr post-mortem	SNP	rs338255511	NA	NA	Genome	SNP	Genome-wise	Significant	<0.05	NA	meat color	NA	NA	NA	NA	NA	NA	NA	NA
15	45464158	45364158	45364158	15_45364158	Animal QTLdb	Meat_and_Carcass	45422152	45422156	277478	Meat color	36727217	7382	Meat color	meat color L* at 24 hr post-mortem	SNP	rs338255511	NA	NA	Genome	SNP	Chromosome-wise	Significant	<0.05	NA	meat color	NA	NA	NA	NA	NA	NA	NA	NA
15	45464158	45364158	45364158	15_45364158	Animal QTLdb	Meat_and_Carcass	45422576	45422580	277442	Meat color	36727217	7382	Meat color	meat color L* at 24 hr post-mortem	SNP	rs329724638	NA	NA	Genome	SNP	Chromosome-wise	Significant	<0.05	NA	meat color	NA	NA	NA	NA	NA	NA	NA	NA
15	45464158	45364158	45364158	15_45364158	Animal QTLdb	Meat_and_Carcass	45422576	45422580	277517	Meat color	36727217	7382	Meat color	meat color L* at 24 hr post-mortem	SNP	rs329724638	NA	NA	Genome	SNP	Chromosome-wise	Significant	<0.05	NA	meat color	NA	NA	NA	NA	NA	NA	NA	NA
15	45464158	45364158	45364158	15_45364158	Animal QTLdb	Meat_and_Carcass	45422643	45422647	277443	Meat color	36727217	7382	Meat color	meat color L* at 24 hr post-mortem	SNP	rs324376025	NA	NA	Genome	SNP	Chromosome-wise	Significant	<0.05	NA	meat color	NA	NA	NA	NA	NA	NA	NA	NA
15	45464158	45364158	45364158	15_45364158	Animal QTLdb	Meat_and_Carcass	45422643	45422647	277518	Meat color	36727217	7382	Meat color	meat color L* at 24 hr post-mortem	SNP	rs324376025	NA	NA	Genome	SNP	Chromosome-wise	Significant	<0.05	NA	meat color	NA	NA	NA	NA	NA	NA	NA	NA
15	45464158	45364158	45364158	15_45364158	Animal QTLdb	Meat_and_Carcass	45422828	45422832	277444	Meat color	36727217	7382	Meat color	meat color L* at 24 hr post-mortem	SNP	rs343370520	NA	NA	Genome	SNP	Chromosome-wise	Significant	<0.05	NA	meat color	NA	NA	NA	NA	NA	NA	NA	NA
15	45464158	45364158	45364158	15_45364158	Animal QTLdb	Meat_and_Carcass	45422828	45422832	277519	Meat color	36727217	7382	Meat color	meat color L* at 24 hr post-mortem	SNP	rs343370520	NA	NA	Genome	SNP	Chromosome-wise	Significant	<0.05	NA	meat color	NA	NA	NA	NA	NA	NA	NA	NA
15	45464158	45364158	45364158	15_45364158	Animal QTLdb	Meat_and_Carcass	45423389	45423393	277445	Meat color	36727217	7382	Meat color	meat color L* at 24 hr post-mortem	SNP	rs696808402	NA	NA	Genome	SNP	Chromosome-wise	Significant	<0.05	NA	meat color	NA	NA	NA	NA	NA	NA	NA	NA
15	45464158	45364158	45364158	15_45364158	Animal QTLdb	Meat_and_Carcass	45423389	45423393	277520	Meat color	36727217	7382	Meat color	meat color L* at 24 hr post-mortem	SNP	rs696808402	NA	NA	Genome	SNP	Chromosome-wise	Significant	<0.05	NA	meat color	NA	NA	NA	NA	NA	NA	NA	NA
15	45464158	45364158	45364158	15_45364158	Animal QTLdb	Meat_and_Carcass	45423512	45423516	277446	Meat color	36727217	7382	Meat color	meat color L* at 24 hr post-mortem	SNP	rs701158074	NA	NA	Genome	SNP	Chromosome-wise	Significant	<0.05	NA	meat color	NA	NA	NA	NA	NA	NA	NA	NA
15	45464158	45364158	45364158	15_45364158	Animal QTLdb	Meat_and_Carcass	45423512	45423516	277521	Meat color	36727217	7382	Meat color	meat color L* at 24 hr post-mortem	SNP	rs701158074	NA	NA	Genome	SNP	Chromosome-wise	Significant	<0.05	NA	meat color	NA	NA	NA	NA	NA	NA	NA	NA
15	45464158	45364158	45364158	15_45364158	Animal QTLdb	Meat_and_Carcass	45423516	45423520	277447	Meat color	36727217	7382	Meat color	meat color L* at 24 hr post-mortem	SNP	rs710956170	NA	NA	Genome	SNP	Chromosome-wise	Significant	<0.05	NA	meat color	NA	NA	NA	NA	NA	NA	NA	NA
15	45464158	45364158	45364158	15_45364158	Animal QTLdb	Meat_and_Carcass	45423516	45423520	277522	Meat color	36727217	7382	Meat color	meat color L* at 24 hr post-mortem	SNP	rs710956170	NA	NA	Genome	SNP	Chromosome-wise	Significant	<0.05	NA	meat color	NA	NA	NA	NA	NA	NA	NA	NA
15	45464158	45364158	45364158	15_45364158	Animal QTLdb	Meat_and_Carcass	45423521	45423525	277448	Meat color	36727217	7382	Meat color	meat color L* at 24 hr post-mortem	SNP	rs700445677	NA	NA	Genome	SNP	Chromosome-wise	Significant	<0.05	NA	meat color	NA	NA	NA	NA	NA	NA	NA	NA
15	45464158	45364158	45364158	15_45364158	Animal QTLdb	Meat_and_Carcass	45423521	45423525	277523	Meat color	36727217	7382	Meat color	meat color L* at 24 hr post-mortem	SNP	rs700445677	NA	NA	Genome	SNP	Chromosome-wise	Significant	<0.05	NA	meat color	NA	NA	NA	NA	NA	NA	NA	NA
15	45464158	45364158	45364158	15_45364158	Animal QTLdb	Meat_and_Carcass	45423553	45423557	277449	Meat color	36727217	7382	Meat color	meat color L* at 24 hr post-mortem	SNP	rs709802354	NA	NA	Genome	SNP	Chromosome-wise	Significant	<0.05	NA	meat color	NA	NA	NA	NA	NA	NA	NA	NA
15	45464158	45364158	45364158	15_45364158	Animal QTLdb	Meat_and_Carcass	45423553	45423557	277524	Meat color	36727217	7382	Meat color	meat color L* at 24 hr post-mortem	SNP	rs709802354	NA	NA	Genome	SNP	Chromosome-wise	Significant	<0.05	NA	meat color	NA	NA	NA	NA	NA	NA	NA	NA
15	45464158	45364158	45364158	15_45364158	Animal QTLdb	Meat_and_Carcass	45423558	45423562	277450	Meat color	36727217	7382	Meat color	meat color L* at 24 hr post-mortem	SNP	rs702427412	NA	NA	Genome	SNP	Chromosome-wise	Significant	<0.05	NA	meat color	NA	NA	NA	NA	NA	NA	NA	NA
15	45464158	45364158	45364158	15_45364158	Animal QTLdb	Meat_and_Carcass	45423558	45423562	277525	Meat color	36727217	7382	Meat color	meat color L* at 24 hr post-mortem	SNP	rs702427412	NA	NA	Genome	SNP	Chromosome-wise	Significant	<0.05	NA	meat color	NA	NA	NA	NA	NA	NA	NA	NA
15	45464158	45364158	45364158	15_45364158	Animal QTLdb	Meat_and_Carcass	45423559	45423563	277451	Meat color	36727217	7382	Meat color	meat color L* at 24 hr post-mortem	SNP	rs709438129	NA	NA	Genome	SNP	Chromosome-wise	Significant	<0.05	NA	meat color	NA	NA	NA	NA	NA	NA	NA	NA
15	45464158	45364158	45364158	15_45364158	Animal QTLdb	Meat_and_Carcass	45423559	45423563	277526	Meat color	36727217	7382	Meat color	meat color L* at 24 hr post-mortem	SNP	rs709438129	NA	NA	Genome	SNP	Chromosome-wise	Significant	<0.05	NA	meat color	NA	NA	NA	NA	NA	NA	NA	NA
15	45464158	45364158	45364158	15_45364158	Animal QTLdb	Meat_and_Carcass	45423777	45423781	277452	Meat color	36727217	7382	Meat color	meat color L* at 24 hr post-mortem	SNP	rs326088372	NA	NA	Genome	SNP	Chromosome-wise	Significant	<0.05	NA	meat color	NA	NA	NA	NA	NA	NA	NA	NA
15	45464158	45364158	45364158	15_45364158	Animal QTLdb	Meat_and_Carcass	45423777	45423781	277527	Meat color	36727217	7382	Meat color	meat color L* at 24 hr post-mortem	SNP	rs326088372	NA	NA	Genome	SNP	Chromosome-wise	Significant	<0.05	NA	meat color	NA	NA	NA	NA	NA	NA	NA	NA
15	45464158	45364158	45364158	15_45364158	Animal QTLdb	Meat_and_Carcass	45424723	45424727	277453	Meat color	36727217	7382	Meat color	meat color L* at 24 hr post-mortem	SNP	rs342630702	NA	NA	Genome	SNP	Chromosome-wise	Significant	<0.05	NA	meat color	NA	NA	NA	NA	NA	NA	NA	NA
15	45464158	45364158	45364158	15_45364158	Animal QTLdb	Meat_and_Carcass	45424723	45424727	277528	Meat color	36727217	7382	Meat color	meat color L* at 24 hr post-mortem	SNP	rs342630702	NA	NA	Genome	SNP	Chromosome-wise	Significant	<0.05	NA	meat color	NA	NA	NA	NA	NA	NA	NA	NA
15	45464158	45364158	45364158	15_45364158	Animal QTLdb	Meat_and_Carcass	45426316	45426320	277312	Meat color	36727217	7382	Meat color	meat color L* at 24 hr post-mortem	SNP	rs318277009	NA	NA	Genome	SNP	Genome-wise	Significant	<0.05	NA	meat color	NA	NA	NA	NA	NA	NA	NA	NA
15	45464158	45364158	45364158	15_45364158	Animal QTLdb	Meat_and_Carcass	45426316	45426320	277476	Meat color	36727217	7382	Meat color	meat color L* at 24 hr post-mortem	SNP	rs318277009	NA	NA	Genome	SNP	Chromosome-wise	Significant	<0.05	NA	meat color	NA	NA	NA	NA	NA	NA	NA	NA
15	45464158	45364158	45364158	15_45364158	Animal QTLdb	Meat_and_Carcass	45426558	45426562	277467	Meat color	36727217	7382	Meat color	meat color L* at 24 hr post-mortem	SNP	rs324269530	NA	NA	Genome	SNP	Chromosome-wise	Significant	<0.05	NA	meat color	NA	NA	NA	NA	NA	NA	NA	NA
15	45464158	45364158	45364158	15_45364158	Animal QTLdb	Meat_and_Carcass	45427150	45427154	277418	Meat color	36727217	7382	Meat color	meat color L* at 24 hr post-mortem	SNP	rs695322846	NA	NA	Genome	SNP	Chromosome-wise	Significant	<0.05	NA	meat color	NA	NA	NA	NA	NA	NA	NA	NA
15	45464158	45364158	45364158	15_45364158	Animal QTLdb	Meat_and_Carcass	45427150	45427154	277492	Meat color	36727217	7382	Meat color	meat color L* at 24 hr post-mortem	SNP	rs695322846	NA	NA	Genome	SNP	Chromosome-wise	Significant	<0.05	NA	meat color	NA	NA	NA	NA	NA	NA	NA	NA
15	45464158	45364158	45364158	15_45364158	Animal QTLdb	Meat_and_Carcass	45427783	45427787	277313	Meat color	36727217	7382	Meat color	meat color L* at 24 hr post-mortem	SNP	rs342185593	NA	NA	Genome	SNP	Genome-wise	Significant	<0.05	NA	meat color	NA	NA	NA	NA	NA	NA	NA	NA
15	45464158	45364158	45364158	15_45364158	Animal QTLdb	Meat_and_Carcass	45427783	45427787	277475	Meat color	36727217	7382	Meat color	meat color L* at 24 hr post-mortem	SNP	rs342185593	NA	NA	Genome	SNP	Chromosome-wise	Significant	<0.05	NA	meat color	NA	NA	NA	NA	NA	NA	NA	NA
15	45464158	45364158	45364158	15_45364158	Animal QTLdb	Reproduction	45432569	45432573	238197	Semen volume	34110414	584	Semen volume	NA	SNP	rs81452835	NA	semen volume	Genome	SNP	Genome-wise	Significant	<0.05	NA	NA	ejaculate volume	NA	NA	NA	NA	NA	NA	NA
15	45464158	45364158	45364158	15_45364158	Animal QTLdb	Meat_and_Carcass	45468889	45468893	153178	Distance from eye to end of snout	28727040	898	Distance from eye to end of snout	NA	SNP	rs81452857	facial morphology trait	NA	Genome	SNP	Chromosome-wise	Significant	<0.05	Mendelian	NA	NA	NA	NA	NA	NA	NA	NA	NA
15	45464158	45364158	45364158	15_45364158	Animal QTLdb	Reproduction	45518214	45518218	294088	Teat number	ISU0127	167	Teat number	left teat number	SNP	rs320923328	nipple quantity	teat number	Genome	SNP	Genome-wise	Significant	<0.05	NA	NA	NA	NA	NA	NA	NA	NA	NA	NA
15	46111696	46011696	46011696	15_46011696	Animal QTLdb	Meat_and_Carcass	46182606	46182610	292734	Longissimus muscle depth	ISU0127	220	Longissimus muscle depth	loin thickness	SNP	rs323513194	longissimus thoracis muscle thickness	NA	Genome	SNP	Genome-wise	Significant	<0.05	NA	NA	NA	NA	NA	NA	NA	NA	NA	NA
15	46135572	46035572	46035572	15_46035572	Animal QTLdb	Meat_and_Carcass	46182606	46182610	292734	Longissimus muscle depth	ISU0127	220	Longissimus muscle depth	loin thickness	SNP	rs323513194	longissimus thoracis muscle thickness	NA	Genome	SNP	Genome-wise	Significant	<0.05	NA	NA	NA	NA	NA	NA	NA	NA	NA	NA
15	46317968	46217968	46217968	15_46217968	Animal QTLdb	Meat_and_Carcass	46322476	46322480	55819	Obesity index	25071839	819	Obesity index	NA	SNP	rs80943012	white adipose amount	NA	Genome	SNP	Genome-wise	Significant	<0.05	Mendelian	NA	NA	NA	100157280	NCBIgene	NA	NA	NA	NA
15	46737076	46637076	46637076	15_46637076	Animal QTLdb	Reproduction	46669558	46669562	294589	Teat number	ISU0127	167	Teat number	left teat number	SNP	rs336031672	nipple quantity	teat number	Genome	SNP	Genome-wise	Significant	<0.05	NA	NA	NA	NA	NA	NA	NA	NA	NA	NA
15	46768326	46668326	46668326	15_46668326	Animal QTLdb	Reproduction	46669558	46669562	294589	Teat number	ISU0127	167	Teat number	left teat number	SNP	rs336031672	nipple quantity	teat number	Genome	SNP	Genome-wise	Significant	<0.05	NA	NA	NA	NA	NA	NA	NA	NA	NA	NA
15	97889667	97789667	97789667	15_97789667	Animal QTLdb	Reproduction	97802220	97802224	295598	Uterine capacity	ISU0127	162	Uterine capacity	NA	SNP	rs3469788024	uterus size trait	NA	Genome	SNP	Genome-wise	Significant	<0.05	NA	NA	NA	NA	NA	NA	NA	NA	NA	NA
15	109282121	109182121	109182121	15_109182121	Animal QTLdb	Health	109195191	109195195	37764	Monocyte number	22548415	480	Monocyte number	NA	SNP	rs80882747	monocyte quantity	blood monocyte count	Genome	SNP	Chromosome-wise	Significant	<0.05	Mendelian	NA	NA	NA	NA	NA	NA	NA	NA	NA
15	134954924	134854924	134854924	15_134854924	Animal QTLdb	Meat_and_Carcass	134933209	134933213	292664	Longissimus muscle depth	ISU0127	220	Longissimus muscle depth	loin thickness	SNP	rs319284007	longissimus thoracis muscle thickness	NA	Genome	SNP	Genome-wise	Significant	<0.05	NA	NA	NA	NA	NA	NA	NA	NA	NA	NA
15	134954924	134854924	134854924	15_134854924	Animal QTLdb	Meat_and_Carcass	134933209	134933213	293348	Longissimus muscle depth	ISU0127	220	Longissimus muscle depth	loin thickness	SNP	rs319284007	longissimus thoracis muscle thickness	NA	Genome	SNP	Genome-wise	Significant	<0.05	NA	NA	NA	NA	NA	NA	NA	NA	NA	NA
15	135871164	135771164	135771164	15_135771164	Animal QTLdb	Reproduction	135500001	135900001	223290	Teat number	34096632	167	Teat number	left teat number	Reported Coordinates	NA	nipple quantity	teat number	Genome	Haplotype	Genome-wise	Significant	<0.05	NA	NA	NA	NA	NA	NA	NA	NA	NA	NA
15	135871164	135771164	135771164	15_135771164	Animal QTLdb	Health	135852853	135852857	295926	Blood lipase level	ISU0127	7559	Blood lipase level	NA	SNP	rs1108929640	blood lipase amount	NA	Genome	SNP	Genome-wise	Significant	<0.05	NA	NA	NA	NA	NA	NA	NA	NA	NA	NA
16	53951823	53851823	53851823	16_53851823	Animal QTLdb	Meat_and_Carcass	53995793	53995797	101724	Eicosenoic acid to eicosanoic acid ratio	27097669	758	Eicosenoic acid to eicosanoic acid ratio	NA	SNP	rs81460117	NA	NA	Genome	SNP	Comparison-wise	Significant	9.12011e-06	Mendelian	meat fatty acid content	NA	NA	NA	NA	NA	NA	NA	NA
16	70296579	70196579	70196579	16_70196579	Animal QTLdb	Production	70342331	70342335	22431	Average feeding rate	23977060	610	Average feeding rate	average feeding rate, 55-80 kg	SNP	rs81321703	NA	food intake rate	Genome	SNP	Experiment-wise	Significant	9e-05	Mendelian	NA	NA	NA	100217382	NCBIgene	NA	NA	NA	NA
16	53951823	53851823	53851823	16_53851823	Animal QTLdb	Production	53995793	53995797	28900	Average daily gain	24663154	144	Average daily gain	average daily gain, 30-60 kg	SNP	rs81460117	postnatal growth trait	average daily body weight gain	Genome	SNP	Experiment-wise	Significant	0.00248	Mendelian	NA	NA	NA	NA	NA	NA	NA	NA	NA
16	70296579	70196579	70196579	16_70196579	Animal QTLdb	Exterior	70386826	70386830	16450	Hind leg conformation	21383979	128	Hind leg conformation	knocked-kneed to bow-legged, hind	SNP	rs81314400	hindlimb conformation trait	NA	Genome	SNP	NA	Significant	<0.01	Mendelian	NA	NA	NA	NA	NA	NA	NA	NA	NA
16	53864548	53764548	53764548	16_53764548	Animal QTLdb	Meat_and_Carcass	53929821	53929825	153516	Subcutaneous fat thickness	29522525	20	Subcutaneous fat thickness	backfat at last rib	SNP	rs81460104	subcutaneous adipose thickness	NA	Genome	SNP	Experiment-wise	Significant	<0.05	Mendelian	NA	NA	NA	NA	NA	-0.479	NA	NA	NA
16	53951823	53851823	53851823	16_53851823	Animal QTLdb	Meat_and_Carcass	53929821	53929825	153516	Subcutaneous fat thickness	29522525	20	Subcutaneous fat thickness	backfat at last rib	SNP	rs81460104	subcutaneous adipose thickness	NA	Genome	SNP	Experiment-wise	Significant	<0.05	Mendelian	NA	NA	NA	NA	NA	-0.479	NA	NA	NA
16	53864548	53764548	53764548	16_53764548	Animal QTLdb	Meat_and_Carcass	53941120	53941124	153517	Subcutaneous fat thickness	29522525	20	Subcutaneous fat thickness	backfat at last rib	SNP	rs81460108	subcutaneous adipose thickness	NA	Genome	SNP	Experiment-wise	Significant	<0.05	Mendelian	NA	NA	NA	NA	NA	-0.473	NA	NA	NA
16	53951823	53851823	53851823	16_53851823	Animal QTLdb	Meat_and_Carcass	53941120	53941124	153517	Subcutaneous fat thickness	29522525	20	Subcutaneous fat thickness	backfat at last rib	SNP	rs81460108	subcutaneous adipose thickness	NA	Genome	SNP	Experiment-wise	Significant	<0.05	Mendelian	NA	NA	NA	NA	NA	-0.473	NA	NA	NA
17	61586644	61486644	61486644	17_61486644	Animal QTLdb	Meat_and_Carcass	61680222	61680226	240051	Meat color	32615048	7382	Meat color	meat color L* at 24 hr post-mortem	Reported Coordinates	NA	NA	NA	Genome	SNP	Comparison-wise	Significant	1.21e-08	NA	meat color	NA	NA	NA	NA	NA	NA	NA	NA
17	33875435	33775435	33775435	17_33775435	Animal QTLdb	Reproduction	33899031	33899035	292213	Litter weight, piglets born alive	ISU0127	756	Litter weight, piglets born alive	litter weight, piglets born alive (parity 3)	SNP	rs337984024	NA	total weight of live neonates per litter	Genome	SNP	Genome-wise	Significant	<0.05	NA	NA	NA	NA	NA	NA	NA	NA	NA	NA
17	33896153	33796153	33796153	17_33796153	Animal QTLdb	Reproduction	33899031	33899035	292213	Litter weight, piglets born alive	ISU0127	756	Litter weight, piglets born alive	litter weight, piglets born alive (parity 3)	SNP	rs337984024	NA	total weight of live neonates per litter	Genome	SNP	Genome-wise	Significant	<0.05	NA	NA	NA	NA	NA	NA	NA	NA	NA	NA
18	1734181	1634181	1634181	18_1634181	Animal QTLdb	Reproduction	1758720	1758724	262049	Number of stillborn	36362120	287	Number of stillborn	NA	SNP	rs319123104	stillborn offspring quantity	stillborn offspring number	Genome	SNP	Comparison-wise	Significant	4.09e-06	NA	NA	NA	NA	NA	NA	NA	NA	NA	NA
18	24843493	24743493	24743493	18_24743493	Animal QTLdb	Meat_and_Carcass	24887184	24887188	22463	Intramuscular fat content	23942702	16	Intramuscular fat content	intramuscular fat percentage (gluteus medius)	SNP	rs81467972	intramuscular adipose amount	intramuscular fat morphological measurement	Genome	SNP	Comparison-wise	Significant	4.6e-05	Mendelian	intramuscular fat content	NA	NA	NA	NA	NA	NA	NA	NA
18	24887186	24787186	24787186	18_24787186	Animal QTLdb	Meat_and_Carcass	24887184	24887188	22463	Intramuscular fat content	23942702	16	Intramuscular fat content	intramuscular fat percentage (gluteus medius)	SNP	rs81467972	intramuscular adipose amount	intramuscular fat morphological measurement	Genome	SNP	Comparison-wise	Significant	4.6e-05	Mendelian	intramuscular fat content	NA	NA	NA	NA	NA	NA	NA	NA
18	55533192	55433192	55433192	18_55433192	Animal QTLdb	Reproduction	55584255	55584259	29733	Age at puberty	23437861	168	Age at puberty	NA	SNP	rs81331761	onset of fertility	age of puberty	Genome	SNP	Experiment-wise	Significant	0.003	Mendelian	NA	Age at puberty	NA	NA	NA	NA	NA	NA	NA
18	39363248	39263248	39263248	18_39263248	Animal QTLdb	Meat_and_Carcass	39433184	39433188	169952	Eicosatrienoic acid content	30832586	811	Eicosatrienoic acid content	NA	SNP	rs81317835	NA	NA	Genome	SNP	Genome-wise	Significant	0.01	Mendelian	meat fatty acid C20:3 content	NA	NA	NA	NA	NA	NA	NA	NA
18	1734181	1634181	1634181	18_1634181	Animal QTLdb	Meat_and_Carcass	1705753	1705757	290946	Subcutaneous fat thickness	ISU0127	20	Subcutaneous fat thickness	backfat at last rib	SNP	rs344334464	subcutaneous adipose thickness	NA	Genome	SNP	Genome-wise	Significant	<0.05	NA	NA	NA	NA	NA	NA	NA	NA	NA	NA
18	1734181	1634181	1634181	18_1634181	Animal QTLdb	Reproduction	1707266	1707270	294615	Teat number	ISU0127	167	Teat number	left teat number	SNP	rs336762255	nipple quantity	teat number	Genome	SNP	Genome-wise	Significant	<0.05	NA	NA	NA	NA	NA	NA	NA	NA	NA	NA
18	2065077	1965077	1965077	18_1965077	Animal QTLdb	Reproduction	2105909	2105913	295157	Teat number	ISU0127	167	Teat number	left teat number	SNP	rs793430391	nipple quantity	teat number	Genome	SNP	Genome-wise	Significant	<0.05	NA	NA	NA	NA	NA	NA	NA	NA	NA	NA
18	24843493	24743493	24743493	18_24743493	Animal QTLdb	Production	24747283	24747287	290031	Average daily gain	ISU0127	144	Average daily gain	average daily gain, 30-60 kg	SNP	rs342948119	postnatal growth trait	average daily body weight gain	Genome	SNP	Genome-wise	Significant	<0.05	NA	NA	NA	NA	NA	NA	NA	NA	NA	NA
18	24843493	24743493	24743493	18_24743493	Animal QTLdb	Production	24747283	24747287	290032	Average daily gain	ISU0127	144	Average daily gain	average daily gain, 30-60 kg	SNP	rs342948119	postnatal growth trait	average daily body weight gain	Genome	SNP	Genome-wise	Significant	<0.05	NA	NA	NA	NA	NA	NA	NA	NA	NA	NA
18	24843493	24743493	24743493	18_24743493	Animal QTLdb	Meat_and_Carcass	24774577	24774581	290744	Subcutaneous fat thickness	ISU0127	20	Subcutaneous fat thickness	backfat at last rib	SNP	rs335099465	subcutaneous adipose thickness	NA	Genome	SNP	Genome-wise	Significant	<0.05	NA	NA	NA	NA	NA	NA	NA	NA	NA	NA
18	39363248	39263248	39263248	18_39263248	Animal QTLdb	Meat_and_Carcass	39286205	39286209	290734	Subcutaneous fat thickness	ISU0127	20	Subcutaneous fat thickness	backfat at last rib	SNP	rs334751952	subcutaneous adipose thickness	NA	Genome	SNP	Genome-wise	Significant	<0.05	NA	NA	NA	NA	NA	NA	NA	NA	NA	NA
18	39363248	39263248	39263248	18_39263248	Animal QTLdb	Health	39304161	39304165	23429	CD4-positive, CD8-negative leukocyte percentage	22985182	746	CD4-positive, CD8-negative leukocyte percentage	NA	SNP	rs81469256	leukocyte quantity	NA	Genome	SNP	Chromosome-wise	Significant	<0.05	Mendelian	NA	CD4-positive, CD8-negative leukocyte percentage	NA	NA	NA	NA	NA	NA	NA
18	39363248	39263248	39263248	18_39263248	Animal QTLdb	Health	39304161	39304165	23445	CD4-positive/CD8-positive leukocyte ratio	22985182	745	CD4-positive/CD8-positive leukocyte ratio	NA	SNP	rs81469256	leukocyte quantity	NA	Genome	SNP	Chromosome-wise	Significant	<0.05	Mendelian	NA	CD4-positive/CD8-positive leukocyte ratio	NA	NA	NA	NA	NA	NA	NA
18	39363248	39263248	39263248	18_39263248	Animal QTLdb	Health	39328871	39328875	23430	CD4-positive, CD8-negative leukocyte percentage	22985182	746	CD4-positive, CD8-negative leukocyte percentage	NA	SNP	rs81270496	leukocyte quantity	NA	Genome	SNP	Chromosome-wise	Significant	<0.05	Mendelian	NA	CD4-positive, CD8-negative leukocyte percentage	NA	NA	NA	NA	NA	NA	NA
18	39363248	39263248	39263248	18_39263248	Animal QTLdb	Health	39328871	39328875	23446	CD4-positive/CD8-positive leukocyte ratio	22985182	745	CD4-positive/CD8-positive leukocyte ratio	NA	SNP	rs81270496	leukocyte quantity	NA	Genome	SNP	Chromosome-wise	Significant	<0.05	Mendelian	NA	CD4-positive/CD8-positive leukocyte ratio	NA	NA	NA	NA	NA	NA	NA
18	48720008	48620008	48620008	18_48620008	Animal QTLdb	Meat_and_Carcass	48753159	48753163	291029	Subcutaneous fat thickness	ISU0127	20	Subcutaneous fat thickness	backfat at last rib	SNP	rs695019007	subcutaneous adipose thickness	NA	Genome	SNP	Genome-wise	Significant	<0.05	NA	NA	NA	NA	NA	NA	NA	NA	NA	NA
18	48746439	48646439	48646439	18_48646439	Animal QTLdb	Meat_and_Carcass	48753159	48753163	291029	Subcutaneous fat thickness	ISU0127	20	Subcutaneous fat thickness	backfat at last rib	SNP	rs695019007	subcutaneous adipose thickness	NA	Genome	SNP	Genome-wise	Significant	<0.05	NA	NA	NA	NA	NA	NA	NA	NA	NA	NA
18	1734181	1634181	1634181	18_1634181	Animal QTLdb	Reproduction	1721218	1721222	262048	Number of stillborn	36362120	287	Number of stillborn	NA	SNP	rs320615504	stillborn offspring quantity	stillborn offspring number	Genome	SNP	Comparison-wise	Significant	<5E-6	NA	NA	NA	NA	100511165	NCBIgene	NA	NA	NA	NA
AOTD Landrace
CHR	BP	Start	End	marker	database	QTL_type	start_pos	end_pos	QTL_ID	Name	Abbrev	PUBMED_ID	trait_ID	BaseTrait	TraitVariant	Coord_src	FlankMarker	VTO_name	Map_Type	Marker_Type	Test_Base	Significance	P-value	CMO_name
14	7815388	7715388	7715388	14_7715388	Animal QTLdb	Meat_and_Carcass	7805969	7805973	290990	Subcutaneous fat thickness		ISU0127	20	Subcutaneous fat thickness	backfat at last rib	SNP	rs346090605	subcutaneous adipose thickness	Genome	SNP	Genome-wise	Significant	<0.05	NA
14	7815388	7715388	7715388	14_7715388	Animal QTLdb	Meat_and_Carcass	7805969	7805973	290991	Subcutaneous fat thickness		ISU0127	20	Subcutaneous fat thickness	backfat at last rib	SNP	rs346090605	subcutaneous adipose thickness	Genome	SNP	Genome-wise	Significant	<0.05	NA
14	7815388	7715388	7715388	14_7715388	Animal QTLdb	Reproduction	7809611	7809615	292082	Litter weight, piglets born alive		ISU0127	756	Litter weight, piglets born alive	litter weight, piglets born alive (parity 3)	SNP	rs319758639	NA	Genome	SNP	Genome-wise	Significant	<0.05	total weight of live neonates per litter
17	6526991	6426991	6426991	17_6426991	Animal QTLdb	Meat_and_Carcass	6587367	6587371	292563	Longissimus muscle area		ISU0127	86	Longissimus muscle area	loin muscle area at 100 kg	SNP	rs80976509	longissimus thoracis muscle area	Genome	SNP	Genome-wise	Significant	<0.05	NA
AOTD Yorkshire
CHR	BP	Start	End	marker	chr	database	QTL_type	start_pos	end_pos	QTL_ID	Name	PUBMED_ID	trait_ID	BaseTrait	TraitVariant	Coord_src	FlankMarker	VTO_name	Map_Type	Marker_Type	Test_Base	Significance	P-value	PTO_name	Model	CMO_name	LOD-score	TraitReprtNM	Variance	Bayes-value	gene_ID	gene_IDsrc	Additive_Effect
1	148863975	148763975	148763975	1_148763975	1	Animal QTLdb	Meat_and_Carcass	148916851	148916855	292960	Longissimus muscle depth	ISU0127	220	Longissimus muscle depth	loin thickness	SNP	rs336267493	longissimus thoracis muscle thickness	Genome	SNP	Genome-wise	Significant	<0.05	NA	NA	NA	NA	NA	NA	NA	NA	NA	NA
2	27012537	26912537	26912537	2_26912537	2	Animal QTLdb	Meat_and_Carcass	27047336	27047340	27270	Muscle pH	23408819	7289	Muscle pH	pH in longissimus thoracis at 48 hr post-mortem	SNP	rs81356566	muscle pH	Genome	SNP	Comparison-wise	Significant	0.00121	meat pH	Mendelian	NA	NA	NA	NA	NA	NA	NA	NA
2	27012537	26912537	26912537	2_26912537	2	Animal QTLdb	Meat_and_Carcass	27047336	27047340	27271	Meat color	23408819	7382	Meat color	meat color L* at 24 hr post-mortem	SNP	rs81356566	NA	Genome	SNP	Comparison-wise	Significant	3.76e-07	meat color	Mendelian	NA	NA	NA	NA	NA	NA	NA	NA
2	27012537	26912537	26912537	2_26912537	2	Animal QTLdb	Reproduction	27059132	27059136	295087	Teat number	ISU0127	167	Teat number	left teat number	SNP	rs707880691	nipple quantity	Genome	SNP	Genome-wise	Significant	<0.05	NA	NA	teat number	NA	NA	NA	NA	NA	NA	NA
2	27012537	26912537	26912537	2_26912537	2	Animal QTLdb	Meat_and_Carcass	27061662	27061666	27272	Muscle pH	23408819	7289	Muscle pH	pH in longissimus thoracis at 48 hr post-mortem	SNP	rs81242698	muscle pH	Genome	SNP	Comparison-wise	Significant	0.00287	meat pH	Mendelian	NA	NA	NA	NA	NA	NA	NA	NA
2	27012537	26912537	26912537	2_26912537	2	Animal QTLdb	Meat_and_Carcass	27061662	27061666	27273	Meat color	23408819	7382	Meat color	meat color L* at 24 hr post-mortem	SNP	rs81242698	NA	Genome	SNP	Comparison-wise	Significant	9.48e-07	meat color	Mendelian	NA	NA	NA	NA	NA	NA	NA	NA
2	27012537	26912537	26912537	2_26912537	2	Animal QTLdb	Meat_and_Carcass	27070706	27070710	291735	Lean cuts percentage	ISU0127	281	Lean cuts percentage	lean cuts percentage (100kg)	SNP	rs335884522	NA	Genome	SNP	Genome-wise	Significant	<0.05	dressed carcass composition trait	NA	NA	NA	NA	NA	NA	NA	NA	NA
2	27012537	26912537	26912537	2_26912537	2	Animal QTLdb	Meat_and_Carcass	27110323	27110327	27274	Muscle pH	23408819	7289	Muscle pH	pH in longissimus thoracis at 48 hr post-mortem	SNP	rs81356579	muscle pH	Genome	SNP	Comparison-wise	Significant	0.00217	meat pH	Mendelian	NA	NA	NA	NA	NA	NA	NA	NA
2	27012537	26912537	26912537	2_26912537	2	Animal QTLdb	Meat_and_Carcass	27110323	27110327	27275	Meat color	23408819	7382	Meat color	meat color L* at 24 hr post-mortem	SNP	rs81356579	NA	Genome	SNP	Comparison-wise	Significant	3.83e-07	meat color	Mendelian	NA	NA	NA	NA	NA	NA	NA	NA
2	60725486	60625486	60625486	2_60625486	2	Animal QTLdb	Health	60638713	60638717	27313	Mean corpuscular hemoglobin content	24674592	476	Mean corpuscular hemoglobin content	NA	SNP	rs81359666	NA	Genome	SNP	Comparison-wise	Significant	1.93e-07	NA	Mendelian	mean corpuscular hemoglobin level	NA	Mean corpuscular hemoglobin content	NA	NA	NA	NA	NA
2	60725486	60625486	60625486	2_60625486	2	Animal QTLdb	Health	60638713	60638717	27382	Mean corpuscular volume	24674592	548	Mean corpuscular volume	NA	SNP	rs81359666	erythrocyte size trait	Genome	SNP	Comparison-wise	Significant	8.88e-07	NA	Mendelian	mean corpuscular volume	NA	Mean corpuscular volume	NA	NA	NA	NA	NA
2	60725486	60625486	60625486	2_60625486	2	Animal QTLdb	Health	60638713	60638717	27450	Red cell distribution width	24674592	549	Red cell distribution width	NA	SNP	rs81359666	erythrocyte size trait	Genome	SNP	Comparison-wise	Significant	8.59e-06	NA	Mendelian	red blood cell distribution width	NA	Red cell distribution width	NA	NA	NA	NA	NA
2	60725486	60625486	60625486	2_60625486	2	Animal QTLdb	Health	60638713	60638717	27663	Mean corpuscular hemoglobin content	24674592	476	Mean corpuscular hemoglobin content	NA	SNP	rs81359666	NA	Genome	SNP	Comparison-wise	Significant	7.62e-06	NA	Mendelian	mean corpuscular hemoglobin level	NA	Mean corpuscular hemoglobin content	NA	NA	NA	NA	NA
2	60725486	60625486	60625486	2_60625486	2	Animal QTLdb	Health	60663360	60663364	27305	Mean corpuscular hemoglobin content	24674592	476	Mean corpuscular hemoglobin content	NA	SNP	rs81359659	NA	Genome	SNP	Comparison-wise	Significant	1.36e-10	NA	Mendelian	mean corpuscular hemoglobin level	NA	Mean corpuscular hemoglobin content	NA	NA	NA	NA	NA
2	60725486	60625486	60625486	2_60625486	2	Animal QTLdb	Health	60663360	60663364	27369	Mean corpuscular volume	24674592	548	Mean corpuscular volume	NA	SNP	rs81359659	erythrocyte size trait	Genome	SNP	Comparison-wise	Significant	1.33e-10	NA	Mendelian	mean corpuscular volume	NA	Mean corpuscular volume	NA	NA	NA	NA	NA
2	60725486	60625486	60625486	2_60625486	2	Animal QTLdb	Health	60663360	60663364	27664	Mean corpuscular hemoglobin content	24674592	476	Mean corpuscular hemoglobin content	NA	SNP	rs81359659	NA	Genome	SNP	Comparison-wise	Significant	7.62e-06	NA	Mendelian	mean corpuscular hemoglobin level	NA	Mean corpuscular hemoglobin content	NA	NA	NA	NA	NA
2	60725486	60625486	60625486	2_60625486	2	Animal QTLdb	Meat_and_Carcass	60676838	60676842	290966	Subcutaneous fat thickness	ISU0127	20	Subcutaneous fat thickness	backfat at last rib	SNP	rs345144931	subcutaneous adipose thickness	Genome	SNP	Genome-wise	Significant	<0.05	NA	NA	NA	NA	NA	NA	NA	NA	NA	NA
2	60725486	60625486	60625486	2_60625486	2	Animal QTLdb	Health	60697441	60697445	27315	Mean corpuscular hemoglobin content	24674592	476	Mean corpuscular hemoglobin content	NA	SNP	rs81359652	NA	Genome	SNP	Comparison-wise	Significant	3.23e-07	NA	Mendelian	mean corpuscular hemoglobin level	NA	Mean corpuscular hemoglobin content	NA	NA	NA	NA	NA
2	60725486	60625486	60625486	2_60625486	2	Animal QTLdb	Health	60697441	60697445	27380	Mean corpuscular volume	24674592	548	Mean corpuscular volume	NA	SNP	rs81359652	erythrocyte size trait	Genome	SNP	Comparison-wise	Significant	5.85e-07	NA	Mendelian	mean corpuscular volume	NA	Mean corpuscular volume	NA	NA	NA	NA	NA
2	60725486	60625486	60625486	2_60625486	2	Animal QTLdb	Health	60697441	60697445	27447	Red cell distribution width	24674592	549	Red cell distribution width	NA	SNP	rs81359652	erythrocyte size trait	Genome	SNP	Comparison-wise	Significant	3.7e-06	NA	Mendelian	red blood cell distribution width	NA	Red cell distribution width	NA	NA	NA	NA	NA
2	60725486	60625486	60625486	2_60625486	2	Animal QTLdb	Health	60697441	60697445	27665	Mean corpuscular hemoglobin content	24674592	476	Mean corpuscular hemoglobin content	NA	SNP	rs81359652	NA	Genome	SNP	Comparison-wise	Significant	7.62e-06	NA	Mendelian	mean corpuscular hemoglobin level	NA	Mean corpuscular hemoglobin content	NA	NA	NA	NA	NA
2	60725486	60625486	60625486	2_60625486	2	Animal QTLdb	Meat_and_Carcass	60700924	60700928	291297	Subcutaneous fat thickness	ISU0127	20	Subcutaneous fat thickness	backfat at last rib	SNP	rs339341616	subcutaneous adipose thickness	Genome	SNP	Genome-wise	Significant	<0.05	NA	NA	NA	NA	NA	NA	NA	NA	NA	NA
2	60725486	60625486	60625486	2_60625486	2	Animal QTLdb	Health	60725484	60725488	23520	Cholesterol level	24299188	578	Cholesterol level	cholesterol level esterified	SNP	rs329447474	blood cholesterol amount	Genome	SNP	Comparison-wise	Significant	1.19e-06	NA	Mendelian	blood total cholesterol level	NA	NA	NA	NA	NA	NA	NA
2	60725486	60625486	60625486	2_60625486	2	Animal QTLdb	Health	60725484	60725488	23544	LDL cholesterol	24299188	575	LDL cholesterol	NA	SNP	rs329447474	blood LDL cholesterol amount	Genome	SNP	Comparison-wise	Significant	2.55e-10	NA	Mendelian	blood low density lipoprotein cholesterol level	NA	LDL cholesterol	NA	NA	NA	NA	NA
2	60725486	60625486	60625486	2_60625486	2	Animal QTLdb	Health	60725484	60725488	27666	Mean corpuscular hemoglobin content	24674592	476	Mean corpuscular hemoglobin content	NA	SNP	rs329447474	NA	Genome	SNP	Comparison-wise	Significant	7.36e-06	NA	Mendelian	mean corpuscular hemoglobin level	NA	Mean corpuscular hemoglobin content	NA	NA	NA	NA	NA
2	60725486	60625486	60625486	2_60625486	2	Animal QTLdb	Exterior	60725484	60725488	124641	Coping behavior	26537429	860	Coping behavior	NA	SNP	rs329447474	stress-related behavior trait	Genome	SNP	Experiment-wise	Significant	0.0472	NA	Mendelian	NA	NA	NA	NA	NA	NA	NA	NA
2	60725486	60625486	60625486	2_60625486	2	Animal QTLdb	Health	60754592	60754596	23511	Cholesterol level	24299188	578	Cholesterol level	cholesterol level esterified	SNP	rs81359627	blood cholesterol amount	Genome	SNP	Comparison-wise	Significant	1.07e-07	NA	Mendelian	blood total cholesterol level	NA	NA	NA	NA	NA	NA	NA
2	60725486	60625486	60625486	2_60625486	2	Animal QTLdb	Health	60754592	60754596	23545	LDL cholesterol	24299188	575	LDL cholesterol	NA	SNP	rs81359627	blood LDL cholesterol amount	Genome	SNP	Genome-wise	Significant	<0.05	NA	Mendelian	blood low density lipoprotein cholesterol level	NA	LDL cholesterol	NA	NA	NA	NA	NA
2	60725486	60625486	60625486	2_60625486	2	Animal QTLdb	Health	60754592	60754596	27414	Mean corpuscular volume	24674592	548	Mean corpuscular volume	NA	SNP	rs81359627	erythrocyte size trait	Genome	SNP	Comparison-wise	Significant	1.6e-05	NA	Mendelian	mean corpuscular volume	NA	Mean corpuscular volume	NA	NA	NA	NA	NA
2	60725486	60625486	60625486	2_60625486	2	Animal QTLdb	Health	60754592	60754596	27423	Mean platelet volume	24674592	514	Mean platelet volume	NA	SNP	rs81359627	platelet size trait	Genome	SNP	Comparison-wise	Significant	2.55e-06	NA	Mendelian	mean platelet volume	NA	Mean platelet volume	NA	NA	NA	NA	NA
2	60725486	60625486	60625486	2_60625486	2	Animal QTLdb	Health	60754592	60754596	27428	Platelet-large cell ratio	24674592	801	Platelet-large cell ratio	NA	SNP	rs81359627	platelet size trait	Genome	SNP	Comparison-wise	Significant	1.6e-07	NA	Mendelian	NA	NA	Platelet-large cell ratio	NA	NA	NA	NA	NA
2	60725486	60625486	60625486	2_60625486	2	Animal QTLdb	Health	60754592	60754596	27667	Mean corpuscular hemoglobin content	24674592	476	Mean corpuscular hemoglobin content	NA	SNP	rs81359627	NA	Genome	SNP	Comparison-wise	Significant	7.36e-06	NA	Mendelian	mean corpuscular hemoglobin level	NA	Mean corpuscular hemoglobin content	NA	NA	NA	NA	NA
2	60725486	60625486	60625486	2_60625486	2	Animal QTLdb	Health	60774730	60774734	23512	Cholesterol level	24299188	578	Cholesterol level	cholesterol level esterified	SNP	rs81359619	blood cholesterol amount	Genome	SNP	Comparison-wise	Significant	1.07e-07	NA	Mendelian	blood total cholesterol level	NA	NA	NA	NA	NA	NA	NA
2	60725486	60625486	60625486	2_60625486	2	Animal QTLdb	Health	60774730	60774734	23546	LDL cholesterol	24299188	575	LDL cholesterol	NA	SNP	rs81359619	blood LDL cholesterol amount	Genome	SNP	Comparison-wise	Significant	8.27e-11	NA	Mendelian	blood low density lipoprotein cholesterol level	NA	LDL cholesterol	NA	NA	NA	NA	NA
2	60725486	60625486	60625486	2_60625486	2	Animal QTLdb	Health	60774730	60774734	27412	Mean corpuscular volume	24674592	548	Mean corpuscular volume	NA	SNP	rs81359619	erythrocyte size trait	Genome	SNP	Comparison-wise	Significant	1.34e-05	NA	Mendelian	mean corpuscular volume	NA	Mean corpuscular volume	NA	NA	NA	NA	NA
2	60725486	60625486	60625486	2_60625486	2	Animal QTLdb	Health	60774730	60774734	27424	Mean platelet volume	24674592	514	Mean platelet volume	NA	SNP	rs81359619	platelet size trait	Genome	SNP	Comparison-wise	Significant	2.99e-06	NA	Mendelian	mean platelet volume	NA	Mean platelet volume	NA	NA	NA	NA	NA
2	60725486	60625486	60625486	2_60625486	2	Animal QTLdb	Health	60774730	60774734	27429	Platelet-large cell ratio	24674592	801	Platelet-large cell ratio	NA	SNP	rs81359619	platelet size trait	Genome	SNP	Comparison-wise	Significant	1.79e-07	NA	Mendelian	NA	NA	Platelet-large cell ratio	NA	NA	NA	NA	NA
2	60725486	60625486	60625486	2_60625486	2	Animal QTLdb	Health	60774730	60774734	27668	Mean corpuscular hemoglobin content	24674592	476	Mean corpuscular hemoglobin content	NA	SNP	rs81359619	NA	Genome	SNP	Comparison-wise	Significant	7.36e-06	NA	Mendelian	mean corpuscular hemoglobin level	NA	Mean corpuscular hemoglobin content	NA	NA	NA	NA	NA
2	147257417	147157417	147157417	2_147157417	2	Animal QTLdb	Meat_and_Carcass	147176472	147176476	24188	Adrenal gland weight	23029068	800	Adrenal gland weight	NA	SNP	rs81316515	adrenal gland mass	Genome	SNP	Genome-wise	Significant	0.004	NA	Mendelian	adrenal gland weight	NA	Adrenal gland weight	6.4	NA	NA	NA	NA
2	147257417	147157417	147157417	2_147157417	2	Animal QTLdb	Meat_and_Carcass	147206666	147206670	24185	Adrenal gland weight	23029068	800	Adrenal gland weight	NA	SNP	rs81345591	adrenal gland mass	Genome	SNP	Genome-wise	Significant	<0.001	NA	Mendelian	adrenal gland weight	NA	Adrenal gland weight	10	NA	NA	NA	NA
2	147257417	147157417	147157417	2_147157417	2	Animal QTLdb	Meat_and_Carcass	147231588	147231592	24187	Adrenal gland weight	23029068	800	Adrenal gland weight	NA	SNP	rs81474598	adrenal gland mass	Genome	SNP	Genome-wise	Significant	<0.001	NA	Mendelian	adrenal gland weight	NA	Adrenal gland weight	10.5	NA	NA	NA	NA
2	147257417	147157417	147157417	2_147157417	2	Animal QTLdb	Health	147257415	147257419	24127	Blood cortisol level	23029068	108	Blood cortisol level	NA	SNP	rs81318096	blood cortisol amount	Genome	SNP	Genome-wise	Significant	0.02	NA	Mendelian	blood cortisol level	NA	Cortisol level	6.5	NA	NA	NA	NA
2	147257417	147157417	147157417	2_147157417	2	Animal QTLdb	Meat_and_Carcass	147257415	147257419	24186	Adrenal gland weight	23029068	800	Adrenal gland weight	NA	SNP	rs81318096	adrenal gland mass	Genome	SNP	Genome-wise	Significant	<0.001	NA	Mendelian	adrenal gland weight	NA	Adrenal gland weight	15.3	NA	NA	NA	NA
2	147257417	147157417	147157417	2_147157417	2	Animal QTLdb	Meat_and_Carcass	147288987	147288991	24190	Adrenal gland weight	23029068	800	Adrenal gland weight	NA	SNP	rs81311593	adrenal gland mass	Genome	SNP	Genome-wise	Significant	<0.001	NA	Mendelian	adrenal gland weight	NA	Adrenal gland weight	10.6	NA	NA	NA	NA
3	3397178	3297178	3297178	3_3297178	3	Animal QTLdb	Production	3464825	3464829	289714	Average daily gain	ISU0127	144	Average daily gain	average daily gain, 30-60 kg	SNP	rs323177395	postnatal growth trait	Genome	SNP	Genome-wise	Significant	<0.05	NA	NA	average daily body weight gain	NA	NA	NA	NA	NA	NA	NA
4	85956418	85856418	85856418	4_85856418	4	Animal QTLdb	Reproduction	85857462	85857466	178812	Offspring number	31362194	7551	Offspring number	total number born alive	SNP	rs80873805	offspring quantity	Genome	SNP	Genome-wise	Significant	<0.05	NA	Mendelian	number of offspring	NA	NA	NA	NA	NA	NA	NA
4	85956418	85856418	85856418	4_85856418	4	Animal QTLdb	Reproduction	85997912	85997916	178813	Offspring number	31362194	7551	Offspring number	total number born alive	SNP	rs80984294	offspring quantity	Genome	SNP	Genome-wise	Significant	<0.05	NA	Mendelian	number of offspring	NA	NA	NA	NA	NA	NA	NA
4	92239495	92139495	92139495	4_92139495	4	Animal QTLdb	Meat_and_Carcass	92189466	92189470	292377	Longissimus muscle area	ISU0127	86	Longissimus muscle area	loin muscle area at 100 kg	SNP	rs319478422	longissimus thoracis muscle area	Genome	SNP	Genome-wise	Significant	<0.05	NA	NA	NA	NA	NA	NA	NA	NA	NA	NA
4	92239495	92139495	92139495	4_92139495	4	Animal QTLdb	Reproduction	92234974	92234978	292211	Litter weight, piglets born alive	ISU0127	756	Litter weight, piglets born alive	litter weight, piglets born alive (parity 3)	SNP	rs337862350	NA	Genome	SNP	Genome-wise	Significant	<0.05	NA	NA	total weight of live neonates per litter	NA	NA	NA	NA	NA	NA	NA
4	92239495	92139495	92139495	4_92139495	4	Animal QTLdb	Meat_and_Carcass	92283440	92283444	169092	Intramuscular fat content	ISU0104	16	Intramuscular fat content	intramuscular fat percentage (gluteus medius)	SNP	rs80926619	intramuscular adipose amount	Genome	SNP	Experiment-wise	Significant	<0.05	intramuscular fat content	Mendelian	intramuscular fat morphological measurement	NA	NA	NA	NA	100512834	NCBIgene	NA
4	92336741	92236741	92236741	4_92236741	4	Animal QTLdb	Meat_and_Carcass	92283440	92283444	169092	Intramuscular fat content	ISU0104	16	Intramuscular fat content	intramuscular fat percentage (gluteus medius)	SNP	rs80926619	intramuscular adipose amount	Genome	SNP	Experiment-wise	Significant	<0.05	intramuscular fat content	Mendelian	intramuscular fat morphological measurement	NA	NA	NA	NA	100512834	NCBIgene	NA
4	92239495	92139495	92139495	4_92139495	4	Animal QTLdb	Production	92336739	92336743	27967	Feed conversion ratio	23296815	150	Feed conversion ratio	feed conversion ratio, 55-80 kg	SNP	rs80995486	food conversion trait	Genome	SNP	NA	Significant	NA	NA	Mendelian	feed conversion ratio	NA	NA	NA	>10	NA	NA	NA
4	92336741	92236741	92236741	4_92236741	4	Animal QTLdb	Production	92336739	92336743	27967	Feed conversion ratio	23296815	150	Feed conversion ratio	feed conversion ratio, 55-80 kg	SNP	rs80995486	food conversion trait	Genome	SNP	NA	Significant	NA	NA	Mendelian	feed conversion ratio	NA	NA	NA	>10	NA	NA	NA
5	5308025	5208025	5208025	5_5208025	5	Animal QTLdb	Meat_and_Carcass	5210137	5210141	153503	Loin weight	29522525	215	Loin weight	NA	SNP	rs336472595	NA	Genome	SNP	Experiment-wise	Significant	<0.05	loin weight	Mendelian	NA	NA	NA	NA	NA	NA	NA	0.205
5	5308025	5208025	5208025	5_5208025	5	Animal QTLdb	Meat_and_Carcass	5216023	5216027	23357	Subcutaneous fat thickness	23153328	20	Subcutaneous fat thickness	backfat at last rib	SNP	rs81383109	subcutaneous adipose thickness	Genome	SNP	Comparison-wise	Significant	3.15e-05	NA	Mendelian	NA	NA	NA	NA	NA	NA	NA	NA
5	5308025	5208025	5208025	5_5208025	5	Animal QTLdb	Production	5216023	5216027	28823	Average daily gain	24663154	144	Average daily gain	average daily gain, 30-60 kg	SNP	rs81383109	postnatal growth trait	Genome	SNP	Experiment-wise	Significant	0.00313	NA	Mendelian	average daily body weight gain	NA	NA	NA	NA	NA	NA	NA
5	5308025	5208025	5208025	5_5208025	5	Animal QTLdb	Reproduction	5216023	5216027	289428	Semen volume	38540441	584	Semen volume	NA	SNP	rs81383109	NA	Genome	SNP	Experiment-wise	Significant	<0.05	NA	NA	semen volume	NA	ejaculate volume	NA	NA	NA	NA	NA
5	5308025	5208025	5208025	5_5208025	5	Animal QTLdb	Production	5265050	5265054	135644	Feed intake	28500374	143	Feed intake	average daily feed intake	SNP	rs81382835,rs81383145,rs81222464	NA	Genome	SNP	NA	Significant	NA	NA	Mendelian	total food intake weight	NA	NA	0.0063	NA	NA	NA	NA
5	5308025	5208025	5208025	5_5208025	5	Animal QTLdb	Reproduction	5265050	5265054	289429	Semen volume	38540441	584	Semen volume	NA	SNP	rs81383145	NA	Genome	SNP	Comparison-wise	Significant	1.14e-05	NA	NA	semen volume	NA	ejaculate volume	NA	NA	NA	NA	NA
5	5308025	5208025	5208025	5_5208025	5	Animal QTLdb	Production	5290425	5290429	28824	Average daily gain	24663154	144	Average daily gain	average daily gain, 30-60 kg	SNP	rs81383160	postnatal growth trait	Genome	SNP	Experiment-wise	Significant	0.00493	NA	Mendelian	average daily body weight gain	NA	NA	NA	NA	NA	NA	NA
5	5308025	5208025	5208025	5_5208025	5	Animal QTLdb	Reproduction	5290425	5290429	289430	Semen volume	38540441	584	Semen volume	NA	SNP	rs81383160	NA	Genome	SNP	Experiment-wise	Significant	<0.05	NA	NA	semen volume	NA	ejaculate volume	NA	NA	NA	NA	NA
5	5308025	5208025	5208025	5_5208025	5	Animal QTLdb	Reproduction	5346841	5346845	293592	Offspring number	ISU0127	7551	Offspring number	total number born alive	SNP	rs329438887	offspring quantity	Genome	SNP	Genome-wise	Significant	<0.05	NA	NA	number of offspring	NA	NA	NA	NA	NA	NA	NA
5	5308025	5208025	5208025	5_5208025	5	Animal QTLdb	Reproduction	5347846	5347850	293599	Offspring number	ISU0127	7551	Offspring number	total number born alive	SNP	rs342971564	offspring quantity	Genome	SNP	Genome-wise	Significant	<0.05	NA	NA	number of offspring	NA	NA	NA	NA	NA	NA	NA
5	5308025	5208025	5208025	5_5208025	5	Animal QTLdb	Meat_and_Carcass	5354407	5354411	23352	Subcutaneous fat thickness	23153328	20	Subcutaneous fat thickness	backfat at last rib	SNP	rs80850218	subcutaneous adipose thickness	Genome	SNP	Comparison-wise	Significant	2.69e-05	NA	Mendelian	NA	NA	NA	NA	NA	NA	NA	NA
5	5308025	5208025	5208025	5_5208025	5	Animal QTLdb	Production	5354407	5354411	28825	Average daily gain	24663154	144	Average daily gain	average daily gain, 30-60 kg	SNP	rs80850218	postnatal growth trait	Genome	SNP	Experiment-wise	Significant	0.00283	NA	Mendelian	average daily body weight gain	NA	NA	NA	NA	100524434	NCBIgene	NA
6	32664381	32564381	32564381	6_32564381	6	Animal QTLdb	Health	32657672	32657676	291596	Immunoglobulin G level	ISU0127	749	Immunoglobulin G level	NA	SNP	rs336187018	blood immunoglobulin G amount	Genome	SNP	Genome-wise	Significant	<0.05	NA	NA	blood immunoglobulin G level	NA	NA	NA	NA	NA	NA	NA
6	32664381	32564381	32564381	6_32564381	6	Animal QTLdb	Reproduction	32678773	32678777	220285	Teat number	32363597	167	Teat number	left teat number	SNP	rs81395239	nipple quantity	Genome	SNP	Genome-wise	Significant	<0.05	NA	NA	teat number	NA	NA	NA	NA	100519713	NCBIgene	NA
6	158628760	158528760	158528760	6_158528760	6	Animal QTLdb	Meat_and_Carcass	158587261	158587265	293065	Longissimus muscle depth	ISU0127	220	Longissimus muscle depth	loin thickness	SNP	rs341685161	longissimus thoracis muscle thickness	Genome	SNP	Genome-wise	Significant	<0.05	NA	NA	NA	NA	NA	NA	NA	NA	NA	NA
6	158628760	158528760	158528760	6_158528760	6	Animal QTLdb	Meat_and_Carcass	158679622	158679626	291707	Lean cuts percentage	ISU0127	281	Lean cuts percentage	lean cuts percentage (100kg)	SNP	rs321988006	NA	Genome	SNP	Genome-wise	Significant	<0.05	dressed carcass composition trait	NA	NA	NA	NA	NA	NA	NA	NA	NA
6	170366022	170266022	170266022	6_170266022	6	Animal QTLdb	Meat_and_Carcass	170289361	170289365	290855	Subcutaneous fat thickness	ISU0127	20	Subcutaneous fat thickness	backfat at last rib	SNP	rs340431710	subcutaneous adipose thickness	Genome	SNP	Genome-wise	Significant	<0.05	NA	NA	NA	NA	NA	NA	NA	NA	NA	NA
6	170366022	170266022	170266022	6_170266022	6	Animal QTLdb	Reproduction	170320818	170320822	294903	Teat number	ISU0127	167	Teat number	left teat number	SNP	rs345596634	nipple quantity	Genome	SNP	Genome-wise	Significant	<0.05	NA	NA	teat number	NA	NA	NA	NA	NA	NA	NA
6	170366022	170266022	170266022	6_170266022	6	Animal QTLdb	Meat_and_Carcass	170330638	170330642	290883	Subcutaneous fat thickness	ISU0127	20	Subcutaneous fat thickness	backfat at last rib	SNP	rs341937983	subcutaneous adipose thickness	Genome	SNP	Genome-wise	Significant	<0.05	NA	NA	NA	NA	NA	NA	NA	NA	NA	NA
6	170366022	170266022	170266022	6_170266022	6	Animal QTLdb	Meat_and_Carcass	170330638	170330642	290884	Subcutaneous fat thickness	ISU0127	20	Subcutaneous fat thickness	backfat at last rib	SNP	rs341937983	subcutaneous adipose thickness	Genome	SNP	Genome-wise	Significant	<0.05	NA	NA	NA	NA	NA	NA	NA	NA	NA	NA
6	170366022	170266022	170266022	6_170266022	6	Animal QTLdb	Meat_and_Carcass	170340279	170340283	170648	Lean meat percentage	30974885	84	Lean meat percentage	NA	SNP	rs81394508	NA	Genome	SNP	NA	Significant	NA	dressed carcass muscle percentage	Mendelian	NA	NA	lean meat content	NA	221.8	NA	NA	NA
6	170366022	170266022	170266022	6_170266022	6	Animal QTLdb	Health	170423202	170423206	27436	Platelet-large cell ratio	24674592	801	Platelet-large cell ratio	NA	SNP	rs81394526	platelet size trait	Genome	SNP	Comparison-wise	Significant	1.53e-05	NA	Mendelian	NA	NA	Platelet-large cell ratio	NA	NA	NA	NA	NA
10	19824197	19724197	19724197	10_19724197	10	Animal QTLdb	Meat_and_Carcass	19824298	19824302	283449	Stearic acid content	36930061	250	Stearic acid content	C18:0 content in longissimus dorsi	SNP	rs701548865	NA	Genome	SNP	Experiment-wise	Significant	NA	meat fatty acid C18:0 content	NA	NA	NA	NA	NA	NA	100519863	NCBIgene	NA
10	19824197	19724197	19724197	10_19724197	10	Animal QTLdb	Meat_and_Carcass	19824298	19824302	283471	Eicosenoic acid content	36930061	907	Eicosenoic acid content	biceps femoris C20:1n-9 content	SNP	rs701548865	NA	Genome	SNP	Experiment-wise	Significant	NA	meat fatty acid C20:1 content	NA	NA	NA	NA	NA	NA	100519863	NCBIgene	NA
10	19824197	19724197	19724197	10_19724197	10	Animal QTLdb	Meat_and_Carcass	19860030	19860034	290917	Subcutaneous fat thickness	ISU0127	20	Subcutaneous fat thickness	backfat at last rib	SNP	rs343391183	subcutaneous adipose thickness	Genome	SNP	Genome-wise	Significant	<0.05	NA	NA	NA	NA	NA	NA	NA	NA	NA	NA
14	14247493	14147493	14147493	14_14147493	14	Animal QTLdb	Exterior	14214285	14214289	284965	Umbilical hernia	37705280	596	Umbilical hernia	NA	SNP	rs80920128	abdominal wall integrity trait	Genome	SNP	Comparison-wise	Significant	1.88e-08	NA	NA	NA	NA	NA	NA	NA	100514730	NCBIgene	NA
14	131834831	131734831	131734831	14_131734831	14	Animal QTLdb	Production	131913536	131913540	291398	Body weight	ISU0127	564	Body weight	body weight at 10 weeks	SNP	rs699138488	body mass	Genome	SNP	Genome-wise	Significant	<0.05	NA	NA	body weight	NA	NA	NA	NA	NA	NA	NA
15	83163060	83063060	83063060	15_83063060	15	Animal QTLdb	Meat_and_Carcass	83205103	83205107	287642	Subcutaneous fat thickness	38185881	20	Subcutaneous fat thickness	backfat at last rib	SNP	rs331820958	subcutaneous adipose thickness	Genome	SNP	Comparison-wise	Significant	7.76e-06	NA	NA	NA	NA	NA	NA	NA	NA	NA	NA
15	83163060	83063060	83063060	15_83063060	15	Animal QTLdb	Meat_and_Carcass	83209842	83209846	55968	Meat color	25962760	7382	Meat color	meat color L* at 24 hr post-mortem	SNP	rs81260105	NA	Genome	SNP	Comparison-wise	Significant	9.17e-06	meat color	Mendelian	NA	NA	NA	NA	NA	NA	NA	NA
17	30803219	30703219	30703219	17_30703219	17	Animal QTLdb	Meat_and_Carcass_eQTL	30739439	30739443	194701	Fat androstenone level	31373884	92	Fat androstenone level	NA	SNP	rs80984360	adipose androstenone amount	Genome	SNP	Experiment-wise	Significant	NA	NA	NA	NA	NA	NA	NA	NA	100152012	NCBIgene	NA

## Sheet: chart_Landrace and Yorkshire
Supplementary Table 6. Functional enrichment analysis of candidate genes based on GO and KEGG pathway annotations for AFIV and AOTD Landrace breed and AOTD Yorkshire breed.
AFIV Landrace
Category	Term	Count	%	PValue	Genes
KEGG_PATHWAY	ssc01100:Metabolic pathways	1265	7.09399	1.0391e-21	ENSSSCG00000009942, ENSSSCG00000031871, ENSSSCG00000008857, ENSSSCG00000026044, ENSSSCG00000009705, ENSSSCG00000009708, ENSSSCG00000030546, ENSSSCG00000030547, ENSSSCG00000017573, ENSSSCG00000036095, ENSSSCG00000040100, ENSSSCG00000022912, ENSSSCG00000010937, ENSSSCG00000004244, ENSSSCG00000008866, ENSSSCG00000008624, ENSSSCG00000003154, ENSSSCG00000027381, ENSSSCG00000007992, ENSSSCG00000003395,…
GOTERM_MF_DIRECT	GO:0046872~metal ion binding	1527	8.56326	2.47845e-20	ENSSSCG00000026041, ENSSSCG00000010931, ENSSSCG00000005343, ENSSSCG00000007520, ENSSSCG00000008613, ENSSSCG00000031870, ENSSSCG00000055840, ENSSSCG00000028465, ENSSSCG00000026045, ENSSSCG00000048076, ENSSSCG00000026043, ENSSSCG00000033816, ENSSSCG00000032969, ENSSSCG00000054516, ENSSSCG00000014298, ENSSSCG00000015145, ENSSSCG00000014056, ENSSSCG00000054995, ENSSSCG00000030300, ENSSSCG00000017567,…
GOTERM_MF_DIRECT	GO:0005524~ATP binding	1140	6.393	7.82171e-15	ENSSSCG00000026041, ENSSSCG00000007763, ENSSSCG00000054992, ENSSSCG00000031871, ENSSSCG00000009945, ENSSSCG00000008614, ENSSSCG00000040109, ENSSSCG00000008619, ENSSSCG00000022919, ENSSSCG00000055606, ENSSSCG00000030547, ENSSSCG00000036095, ENSSSCG00000021821, ENSSSCG00000015390, ENSSSCG00000022915, ENSSSCG00000027127, ENSSSCG00000026038, ENSSSCG00000062377, ENSSSCG00000004246, ENSSSCG00000027128,…
GOTERM_CC_DIRECT	GO:0005739~mitochondrion	824	4.62091	5.06799e-13	ENSSSCG00000007763, ENSSSCG00000054992, ENSSSCG00000028465, ENSSSCG00000008619, ENSSSCG00000025190, ENSSSCG00000030544, ENSSSCG00000032721, ENSSSCG00000017567, ENSSSCG00000014063, ENSSSCG00000027127, ENSSSCG00000026038, ENSSSCG00000006667, ENSSSCG00000004487, ENSSSCG00000005576, ENSSSCG00000004241, ENSSSCG00000014074, ENSSSCG00000016494, ENSSSCG00000014076, ENSSSCG00000016496, ENSSSCG00000021837,…
GOTERM_MF_DIRECT	GO:0000981~DNA-binding transcription factor activity, RNA polymerase II-specific	898	5.03589	3.57072e-13	ENSSSCG00000055840, ENSSSCG00000026045, ENSSSCG00000033816, ENSSSCG00000008618, ENSSSCG00000032969, ENSSSCG00000054999, ENSSSCG00000015145, ENSSSCG00000032962, ENSSSCG00000015393, ENSSSCG00000036098, ENSSSCG00000040349, ENSSSCG00000004004, ENSSSCG00000040343, ENSSSCG00000005576, ENSSSCG00000055618, ENSSSCG00000032710, ENSSSCG00000016011, ENSSSCG00000036086, ENSSSCG00000020988, ENSSSCG00000003148,…
GOTERM_CC_DIRECT	GO:0005794~Golgi apparatus	637	3.57223	1.60336e-12	ENSSSCG00000004253, ENSSSCG00000032960, ENSSSCG00000031871, ENSSSCG00000008854, ENSSSCG00000011903, ENSSSCG00000009705, ENSSSCG00000006790, ENSSSCG00000033937, ENSSSCG00000032968, ENSSSCG00000016234, ENSSSCG00000030303, ENSSSCG00000032601, ENSSSCG00000039119, ENSSSCG00000016115, ENSSSCG00000016484, ENSSSCG00000040220, ENSSSCG00000016122, ENSSSCG00000038156, ENSSSCG00000030309, ENSSSCG00000027127,…
GOTERM_MF_DIRECT	GO:0042803~protein homodimerization activity	489	2.74226	2.17525e-12	ENSSSCG00000026041, ENSSSCG00000025072, ENSSSCG00000008613, ENSSSCG00000009945, ENSSSCG00000009827, ENSSSCG00000009708, ENSSSCG00000053306, ENSSSCG00000030303, ENSSSCG00000037066, ENSSSCG00000020736, ENSSSCG00000006309, ENSSSCG00000006308, ENSSSCG00000010816, ENSSSCG00000008980, ENSSSCG00000007514, ENSSSCG00000009832, ENSSSCG00000003152, ENSSSCG00000010821, ENSSSCG00000004243, ENSSSCG00000026051,…
GOTERM_CC_DIRECT	GO:0005783~endoplasmic reticulum	611	3.42642	2.38298e-11	ENSSSCG00000006310, ENSSSCG00000030425, ENSSSCG00000014057, ENSSSCG00000015268, ENSSSCG00000016599, ENSSSCG00000039480, ENSSSCG00000016243, ENSSSCG00000022912, ENSSSCG00000038156, ENSSSCG00000031518, ENSSSCG00000027127, ENSSSCG00000003038, ENSSSCG00000010937, ENSSSCG00000007514, ENSSSCG00000006666, ENSSSCG00000003155, ENSSSCG00000004244, ENSSSCG00000029305, ENSSSCG00000004364, ENSSSCG00000008624,…
GOTERM_MF_DIRECT	GO:0042802~identical protein binding	876	4.91252	5.76532e-11	ENSSSCG00000010931, ENSSSCG00000004253, ENSSSCG00000008858, ENSSSCG00000055606, ENSSSCG00000016234, ENSSSCG00000036095, ENSSSCG00000031639, ENSSSCG00000040107, ENSSSCG00000062134, ENSSSCG00000007757, ENSSSCG00000027128, ENSSSCG00000009955, ENSSSCG00000008868, ENSSSCG00000010947, ENSSSCG00000010703, ENSSSCG00000016494, ENSSSCG00000014073, ENSSSCG00000010949, ENSSSCG00000004238, ENSSSCG00000007745,…
GOTERM_CC_DIRECT	GO:0030424~axon	213	1.19448	2.47957e-10	ENSSSCG00000003160, ENSSSCG00000010132, ENSSSCG00000014975, ENSSSCG00000016113, ENSSSCG00000011102, ENSSSCG00000035798, ENSSSCG00000015395, ENSSSCG00000038152, ENSSSCG00000010816, ENSSSCG00000003035, ENSSSCG00000005699, ENSSSCG00000008986, ENSSSCG00000008503, ENSSSCG00000013897, ENSSSCG00000016923, ENSSSCG00000011592, ENSSSCG00000015398, ENSSSCG00000013773, ENSSSCG00000015045, ENSSSCG00000025514,…
GOTERM_CC_DIRECT	GO:0005813~centrosome	439	2.46187	1.3467e-09	ENSSSCG00000008613, ENSSSCG00000021828, ENSSSCG00000031514, ENSSSCG00000055606, ENSSSCG00000016234, ENSSSCG00000016002, ENSSSCG00000040220, ENSSSCG00000026158, ENSSSCG00000004249, ENSSSCG00000027007, ENSSSCG00000003152, ENSSSCG00000007991, ENSSSCG00000008629, ENSSSCG00000053317, ENSSSCG00000038383, ENSSSCG00000037053, ENSSSCG00000002298, ENSSSCG00000040333, ENSSSCG00000031652, ENSSSCG00000008517,…
KEGG_PATHWAY	ssc05200:Pathways in cancer	438	2.45626	2.27026e-09	ENSSSCG00000007520, ENSSSCG00000003040, ENSSSCG00000055846, ENSSSCG00000039236, ENSSSCG00000032963, ENSSSCG00000016244, ENSSSCG00000037066, ENSSSCG00000021944, ENSSSCG00000027127, ENSSSCG00000010816, ENSSSCG00000005457, ENSSSCG00000005215, ENSSSCG00000020970, ENSSSCG00000029668, ENSSSCG00000044700, ENSSSCG00000003395, ENSSSCG00000006780, ENSSSCG00000008629, ENSSSCG00000008509, ENSSSCG00000030413,…
GOTERM_MF_DIRECT	GO:0001228~DNA-binding transcription activator activity, RNA polymerase II-specific	380	2.131	5.96622e-09	ENSSSCG00000030662, ENSSSCG00000014977, ENSSSCG00000010814, ENSSSCG00000008618, ENSSSCG00000045482, ENSSSCG00000032969, ENSSSCG00000016117, ENSSSCG00000036886, ENSSSCG00000033258, ENSSSCG00000002507, ENSSSCG00000002867, ENSSSCG00000002866, ENSSSCG00000002741, ENSSSCG00000040107, ENSSSCG00000040349, ENSSSCG00000008066, ENSSSCG00000004127, ENSSSCG00000031080, ENSSSCG00000003037, ENSSSCG00000011594,…
GOTERM_CC_DIRECT	GO:0005576~extracellular region	737	4.13302	3.61963e-08	ENSSSCG00000006792, ENSSSCG00000007760, ENSSSCG00000008978, ENSSSCG00000009704, ENSSSCG00000006791, ENSSSCG00000008737, ENSSSCG00000003161, ENSSSCG00000033815, ENSSSCG00000003160, ENSSSCG00000051240, ENSSSCG00000053547, ENSSSCG00000055846, ENSSSCG00000054759, ENSSSCG00000055607, ENSSSCG00000030546, ENSSSCG00000017565, ENSSSCG00000032963, ENSSSCG00000032600, ENSSSCG00000017573, ENSSSCG00000014184,…
KEGG_PATHWAY	ssc04360:Axon guidance	162	0.908479	9.16714e-08	ENSSSCG00000033898, ENSSSCG00000009943, ENSSSCG00000022080, ENSSSCG00000036520, ENSSSCG00000011346, ENSSSCG00000036402, ENSSSCG00000016113, ENSSSCG00000001818, ENSSSCG00000011103, ENSSSCG00000034863, ENSSSCG00000011102, ENSSSCG00000010651, ENSSSCG00000038701, ENSSSCG00000011101, ENSSSCG00000015396, ENSSSCG00000021944, ENSSSCG00000006824, ENSSSCG00000023165, ENSSSCG00000007356, ENSSSCG00000007477,…
GOTERM_CC_DIRECT	GO:0005730~nucleolus	557	3.1236	1.37093e-07	ENSSSCG00000003042, ENSSSCG00000008974, ENSSSCG00000053662, ENSSSCG00000006550, ENSSSCG00000031990, ENSSSCG00000009704, ENSSSCG00000028581, ENSSSCG00000008618, ENSSSCG00000009828, ENSSSCG00000008619, ENSSSCG00000055606, ENSSSCG00000015387, ENSSSCG00000015145, ENSSSCG00000014058, ENSSSCG00000031631, ENSSSCG00000017693, ENSSSCG00000037061, ENSSSCG00000022915, ENSSSCG00000031639, ENSSSCG00000026038,…
KEGG_PATHWAY	ssc01240:Biosynthesis of cofactors	129	0.723419	4.05876e-07	ENSSSCG00000009667, ENSSSCG00000035715, ENSSSCG00000011864, ENSSSCG00000011347, ENSSSCG00000004092, ENSSSCG00000031117, ENSSSCG00000040980, ENSSSCG00000018023, ENSSSCG00000002504, ENSSSCG00000003439, ENSSSCG00000002746, ENSSSCG00000057909, ENSSSCG00000032607, ENSSSCG00000028978, ENSSSCG00000010821, ENSSSCG00000034976, ENSSSCG00000034735, ENSSSCG00000027381, ENSSSCG00000008868, ENSSSCG00000029163,…
KEGG_PATHWAY	ssc04060:Cytokine-cytokine receptor interaction	233	1.30664	4.1154e-07	ENSSSCG00000027130, ENSSSCG00000057348, ENSSSCG00000059646, ENSSSCG00000011226, ENSSSCG00000008978, ENSSSCG00000016916, ENSSSCG00000016915, ENSSSCG00000055846, ENSSSCG00000036521, ENSSSCG00000013766, ENSSSCG00000016113, ENSSSCG00000032963, ENSSSCG00000010375, ENSSSCG00000010376, ENSSSCG00000000442, ENSSSCG00000010816, ENSSSCG00000025188, ENSSSCG00000000687, ENSSSCG00000040464, ENSSSCG00000020970,…
GOTERM_CC_DIRECT	GO:0032991~protein-containing complex	259	1.45245	2.97848e-07	ENSSSCG00000005584, ENSSSCG00000004253, ENSSSCG00000015828, ENSSSCG00000004493, ENSSSCG00000040904, ENSSSCG00000026043, ENSSSCG00000037619, ENSSSCG00000032601, ENSSSCG00000022479, ENSSSCG00000039480, ENSSSCG00000016123, ENSSSCG00000000205, ENSSSCG00000002987, ENSSSCG00000004923, ENSSSCG00000022230, ENSSSCG00000003830, ENSSSCG00000040344, ENSSSCG00000024895, ENSSSCG00000023565, ENSSSCG00000027007,…
KEGG_PATHWAY	ssc00590:Arachidonic acid metabolism	72	0.403769	8.16051e-07	ENSSSCG00000032488, ENSSSCG00000061845, ENSSSCG00000031111, ENSSSCG00000002351, ENSSSCG00000034429, ENSSSCG00000010055, ENSSSCG00000017923, ENSSSCG00000055326, ENSSSCG00000011147, ENSSSCG00000010056, ENSSSCG00000000406, ENSSSCG00000009194, ENSSSCG00000063387, ENSSSCG00000009151, ENSSSCG00000026554, ENSSSCG00000003754, ENSSSCG00000062058, ENSSSCG00000005533, ENSSSCG00000029501, ENSSSCG00000021386,…
KEGG_PATHWAY	ssc04270:Vascular smooth muscle contraction	123	0.689771	1.49497e-06	ENSSSCG00000011867, ENSSSCG00000013408, ENSSSCG00000008578, ENSSSCG00000007520, ENSSSCG00000022080, ENSSSCG00000029279, ENSSSCG00000003040, ENSSSCG00000009828, ENSSSCG00000036402, ENSSSCG00000037856, ENSSSCG00000027407, ENSSSCG00000009031, ENSSSCG00000027127, ENSSSCG00000061442, ENSSSCG00000003431, ENSSSCG00000033887, ENSSSCG00000008866, ENSSSCG00000055213, ENSSSCG00000010429, ENSSSCG00000007231,…
GOTERM_MF_DIRECT	GO:0005509~calcium ion binding	549	3.07873	1.62337e-07	ENSSSCG00000028341, ENSSSCG00000008853, ENSSSCG00000005584, ENSSSCG00000006431, ENSSSCG00000027371, ENSSSCG00000008615, ENSSSCG00000003161, ENSSSCG00000026043, ENSSSCG00000039238, ENSSSCG00000050398, ENSSSCG00000053422, ENSSSCG00000028338, ENSSSCG00000003156, ENSSSCG00000005699, ENSSSCG00000004244, ENSSSCG00000005455, ENSSSCG00000029442, ENSSSCG00000003396, ENSSSCG00000008749, ENSSSCG00000003150,…
KEGG_PATHWAY	ssc04976:Bile secretion	80	0.448632	1.77559e-06	ENSSSCG00000008578, ENSSSCG00000007520, ENSSSCG00000010853, ENSSSCG00000035912, ENSSSCG00000008935, ENSSSCG00000006391, ENSSSCG00000054715, ENSSSCG00000014213, ENSSSCG00000040980, ENSSSCG00000015390, ENSSSCG00000053507, ENSSSCG00000004923, ENSSSCG00000026317, ENSSSCG00000026996, ENSSSCG00000006740, ENSSSCG00000007950, ENSSSCG00000053199, ENSSSCG00000034976, ENSSSCG00000011755, ENSSSCG00000034735,…
GOTERM_CC_DIRECT	GO:0000139~Golgi membrane	308	1.72723	6.60957e-07	ENSSSCG00000031871, ENSSSCG00000030420, ENSSSCG00000026281, ENSSSCG00000010138, ENSSSCG00000011903, ENSSSCG00000009705, ENSSSCG00000007083, ENSSSCG00000013886, ENSSSCG00000013403, ENSSSCG00000015701, ENSSSCG00000015943, ENSSSCG00000033015, ENSSSCG00000017573, ENSSSCG00000001899, ENSSSCG00000009152, ENSSSCG00000037065, ENSSSCG00000022473, ENSSSCG00000009035, ENSSSCG00000029544, ENSSSCG00000004244,…
GOTERM_CC_DIRECT	GO:0015629~actin cytoskeleton	169	0.947734	7.52142e-07	ENSSSCG00000006552, ENSSSCG00000009944, ENSSSCG00000017728, ENSSSCG00000006395, ENSSSCG00000014339, ENSSSCG00000008858, ENSSSCG00000007085, ENSSSCG00000010651, ENSSSCG00000017694, ENSSSCG00000021821, ENSSSCG00000011074, ENSSSCG00000000842, ENSSSCG00000027767, ENSSSCG00000007513, ENSSSCG00000025502, ENSSSCG00000010304, ENSSSCG00000005211, ENSSSCG00000010303, ENSSSCG00000006781, ENSSSCG00000009839,…
KEGG_PATHWAY	ssc04022:cGMP-PKG signaling pathway	146	0.818753	2.33919e-06	ENSSSCG00000011867, ENSSSCG00000008578, ENSSSCG00000022080, ENSSSCG00000029279, ENSSSCG00000009828, ENSSSCG00000006391, ENSSSCG00000015821, ENSSSCG00000036402, ENSSSCG00000015273, ENSSSCG00000015790, ENSSSCG00000002989, ENSSSCG00000009031, ENSSSCG00000027127, ENSSSCG00000061442, ENSSSCG00000006824, ENSSSCG00000006788, ENSSSCG00000003431, ENSSSCG00000007477, ENSSSCG00000008866, ENSSSCG00000055213,…
GOTERM_CC_DIRECT	GO:0005667~transcription regulator complex	175	0.981382	1.09641e-06	ENSSSCG00000011746, ENSSSCG00000030662, ENSSSCG00000006552, ENSSSCG00000002350, ENSSSCG00000006274, ENSSSCG00000032606, ENSSSCG00000032969, ENSSSCG00000031912, ENSSSCG00000037970, ENSSSCG00000033258, ENSSSCG00000017693, ENSSSCG00000003317, ENSSSCG00000017692, ENSSSCG00000006308, ENSSSCG00000007117, ENSSSCG00000038390, ENSSSCG00000007477, ENSSSCG00000029201, ENSSSCG00000057510, ENSSSCG00000006540,…
GOTERM_CC_DIRECT	GO:0005789~endoplasmic reticulum membrane	543	3.04509	1.37843e-06	ENSSSCG00000026281, ENSSSCG00000028464, ENSSSCG00000005220, ENSSSCG00000009945, ENSSSCG00000008857, ENSSSCG00000026044, ENSSSCG00000005460, ENSSSCG00000011901, ENSSSCG00000021828, ENSSSCG00000032968, ENSSSCG00000015266, ENSSSCG00000031876, ENSSSCG00000015267, ENSSSCG00000053786, ENSSSCG00000015268, ENSSSCG00000031510, ENSSSCG00000039480, ENSSSCG00000016243, ENSSSCG00000039486, ENSSSCG00000038156,…
GOTERM_BP_DIRECT	GO:0006357~regulation of transcription by RNA polymerase II	1030	5.77613	2.47705e-08	ENSSSCG00000033811, ENSSSCG00000031870, ENSSSCG00000055840, ENSSSCG00000040109, ENSSSCG00000026045, ENSSSCG00000009704, ENSSSCG00000033816, ENSSSCG00000008618, ENSSSCG00000032969, ENSSSCG00000054999, ENSSSCG00000015145, ENSSSCG00000032962, ENSSSCG00000015393, ENSSSCG00000036098, ENSSSCG00000040349, ENSSSCG00000040107, ENSSSCG00000062377, ENSSSCG00000004004, ENSSSCG00000040343, ENSSSCG00000005576,…
GOTERM_CC_DIRECT	GO:0048471~perinuclear region of cytoplasm	372	2.08614	3.16626e-06	ENSSSCG00000012315, ENSSSCG00000009704, ENSSSCG00000016913, ENSSSCG00000062938, ENSSSCG00000013642, ENSSSCG00000013884, ENSSSCG00000030303, ENSSSCG00000033135, ENSSSCG00000035799, ENSSSCG00000011101, ENSSSCG00000025869, ENSSSCG00000023329, ENSSSCG00000022479, ENSSSCG00000040220, ENSSSCG00000016122, ENSSSCG00000001657, ENSSSCG00000032849, ENSSSCG00000037065, ENSSSCG00000027127, ENSSSCG00000007516,…
GOTERM_MF_DIRECT	GO:0000977~RNA polymerase II transcription regulatory region sequence-specific DNA binding	193	1.08232	8.93534e-07	ENSSSCG00000030662, ENSSSCG00000055840, ENSSSCG00000033816, ENSSSCG00000045482, ENSSSCG00000032969, ENSSSCG00000033258, ENSSSCG00000003715, ENSSSCG00000017692, ENSSSCG00000002741, ENSSSCG00000040349, ENSSSCG00000004127, ENSSSCG00000031080, ENSSSCG00000003037, ENSSSCG00000009831, ENSSSCG00000003030, ENSSSCG00000030095, ENSSSCG00000035663, ENSSSCG00000033363, ENSSSCG00000032834, ENSSSCG00000038933,…
KEGG_PATHWAY	ssc04530:Tight junction	144	0.807537	1.53881e-05	ENSSSCG00000026041, ENSSSCG00000016918, ENSSSCG00000009821, ENSSSCG00000011745, ENSSSCG00000022080, ENSSSCG00000040904, ENSSSCG00000011747, ENSSSCG00000031912, ENSSSCG00000012034, ENSSSCG00000014298, ENSSSCG00000035038, ENSSSCG00000036402, ENSSSCG00000011103, ENSSSCG00000034863, ENSSSCG00000056538, ENSSSCG00000011101, ENSSSCG00000013491, ENSSSCG00000027407, ENSSSCG00000010380, ENSSSCG00000063189,…
GOTERM_MF_DIRECT	GO:0019901~protein kinase binding	309	1.73284	1.47859e-06	ENSSSCG00000026041, ENSSSCG00000010931, ENSSSCG00000016918, ENSSSCG00000034348, ENSSSCG00000011107, ENSSSCG00000013647, ENSSSCG00000009828, ENSSSCG00000016118, ENSSSCG00000013643, ENSSSCG00000032964, ENSSSCG00000011102, ENSSSCG00000011101, ENSSSCG00000024418, ENSSSCG00000002509, ENSSSCG00000021944, ENSSSCG00000038398, ENSSSCG00000002506, ENSSSCG00000020736, ENSSSCG00000037065, ENSSSCG00000000444,…
KEGG_PATHWAY	ssc04350:TGF-beta signaling pathway	98	0.549574	1.95415e-05	ENSSSCG00000011746, ENSSSCG00000033657, ENSSSCG00000022080, ENSSSCG00000011226, ENSSSCG00000036002, ENSSSCG00000015669, ENSSSCG00000014298, ENSSSCG00000016113, ENSSSCG00000035436, ENSSSCG00000032963, ENSSSCG00000039514, ENSSSCG00000015270, ENSSSCG00000000442, ENSSSCG00000010816, ENSSSCG00000004524, ENSSSCG00000024413, ENSSSCG00000023289, ENSSSCG00000006145, ENSSSCG00000035429, ENSSSCG00000037446,…
KEGG_PATHWAY	ssc04921:Oxytocin signaling pathway	130	0.729026	2.33846e-05	ENSSSCG00000011867, ENSSSCG00000008578, ENSSSCG00000007520, ENSSSCG00000022080, ENSSSCG00000031076, ENSSSCG00000006393, ENSSSCG00000009828, ENSSSCG00000031912, ENSSSCG00000032967, ENSSSCG00000036402, ENSSSCG00000034192, ENSSSCG00000027127, ENSSSCG00000061442, ENSSSCG00000006703, ENSSSCG00000006824, ENSSSCG00000008742, ENSSSCG00000007477, ENSSSCG00000008866, ENSSSCG00000007231, ENSSSCG00000008629,…
KEGG_PATHWAY	ssc04726:Serotonergic synapse	105	0.588829	2.67603e-05	ENSSSCG00000007520, ENSSSCG00000061845, ENSSSCG00000006393, ENSSSCG00000055326, ENSSSCG00000038547, ENSSSCG00000014213, ENSSSCG00000034192, ENSSSCG00000037583, ENSSSCG00000024497, ENSSSCG00000000046, ENSSSCG00000006824, ENSSSCG00000000682, ENSSSCG00000025500, ENSSSCG00000010546, ENSSSCG00000058563, ENSSSCG00000036078, ENSSSCG00000015713, ENSSSCG00000017978, ENSSSCG00000013771, ENSSSCG00000033763,…
KEGG_PATHWAY	ssc04151:PI3K-Akt signaling pathway	287	1.60947	3.57115e-05	ENSSSCG00000013888, ENSSSCG00000013647, ENSSSCG00000003160, ENSSSCG00000055846, ENSSSCG00000017569, ENSSSCG00000039236, ENSSSCG00000036520, ENSSSCG00000014298, ENSSSCG00000038701, ENSSSCG00000011101, ENSSSCG00000016244, ENSSSCG00000002989, ENSSSCG00000027127, ENSSSCG00000027801, ENSSSCG00000001654, ENSSSCG00000024413, ENSSSCG00000005457, ENSSSCG00000005215, ENSSSCG00000020970, ENSSSCG00000000682,…
KEGG_PATHWAY	ssc04148:Efferocytosis	139	0.779498	3.79003e-05	ENSSSCG00000038706, ENSSSCG00000028461, ENSSSCG00000030425, ENSSSCG00000027127, ENSSSCG00000025463, ENSSSCG00000058042, ENSSSCG00000005215, ENSSSCG00000007238, ENSSSCG00000008103, ENSSSCG00000007477, ENSSSCG00000057510, ENSSSCG00000059013, ENSSSCG00000035421, ENSSSCG00000016772, ENSSSCG00000017062, ENSSSCG00000024024, ENSSSCG00000063479, ENSSSCG00000004757, ENSSSCG00000017061, ENSSSCG00000009565,…
KEGG_PATHWAY	ssc05206:MicroRNAs in cancer	222	1.24495	3.87092e-05	ENSSSCG00000005101, ENSSSCG00000031076, ENSSSCG00000056133, ENSSSCG00000036520, ENSSSCG00000018417, ENSSSCG00000019503, ENSSSCG00000016113, ENSSSCG00000019744, ENSSSCG00000038701, ENSSSCG00000023329, ENSSSCG00000019990, ENSSSCG00000015390, ENSSSCG00000027127, ENSSSCG00000010816, ENSSSCG00000005338, ENSSSCG00000019191, ENSSSCG00000024777, ENSSSCG00000007874, ENSSSCG00000003395, ENSSSCG00000013659,…
GOTERM_CC_DIRECT	GO:0005759~mitochondrial matrix	135	0.757066	1.03336e-05	ENSSSCG00000007763, ENSSSCG00000006552, ENSSSCG00000010533, ENSSSCG00000031990, ENSSSCG00000011347, ENSSSCG00000009825, ENSSSCG00000038708, ENSSSCG00000015309, ENSSSCG00000006390, ENSSSCG00000013645, ENSSSCG00000011465, ENSSSCG00000015786, ENSSSCG00000030147, ENSSSCG00000004927, ENSSSCG00000018023, ENSSSCG00000017690, ENSSSCG00000009150, ENSSSCG00000024254, ENSSSCG00000004522, ENSSSCG00000027128,…
GOTERM_CC_DIRECT	GO:0098978~glutamatergic synapse	236	1.32346	1.03754e-05	ENSSSCG00000034348, ENSSSCG00000020859, ENSSSCG00000010135, ENSSSCG00000016234, ENSSSCG00000016237, ENSSSCG00000011102, ENSSSCG00000032842, ENSSSCG00000024417, ENSSSCG00000015395, ENSSSCG00000011470, ENSSSCG00000010381, ENSSSCG00000004803, ENSSSCG00000024892, ENSSSCG00000006666, ENSSSCG00000006785, ENSSSCG00000007079, ENSSSCG00000004361, ENSSSCG00000003396, ENSSSCG00000009713, ENSSSCG00000028475,…
KEGG_PATHWAY	ssc04024:cAMP signaling pathway	189	1.05989	4.7898e-05	ENSSSCG00000008578, ENSSSCG00000007520, ENSSSCG00000022080, ENSSSCG00000029037, ENSSSCG00000033815, ENSSSCG00000009828, ENSSSCG00000006391, ENSSSCG00000013642, ENSSSCG00000035397, ENSSSCG00000031912, ENSSSCG00000012034, ENSSSCG00000036402, ENSSSCG00000037735, ENSSSCG00000037856, ENSSSCG00000015273, ENSSSCG00000001938, ENSSSCG00000010380, ENSSSCG00000021944, ENSSSCG00000002989, ENSSSCG00000009031,…
GOTERM_MF_DIRECT	GO:0030246~carbohydrate binding	131	0.734634	4.33619e-06	ENSSSCG00000010654, ENSSSCG00000055445, ENSSSCG00000009705, ENSSSCG00000013403, ENSSSCG00000001819, ENSSSCG00000060070, ENSSSCG00000011195, ENSSSCG00000031916, ENSSSCG00000039880, ENSSSCG00000025629, ENSSSCG00000002983, ENSSSCG00000040465, ENSSSCG00000024257, ENSSSCG00000038418, ENSSSCG00000005055, ENSSSCG00000052986, ENSSSCG00000013777, ENSSSCG00000000718, ENSSSCG00000010146, ENSSSCG00000016487,…
GOTERM_BP_DIRECT	GO:0045944~positive regulation of transcription by RNA polymerase II	612	3.43203	3.67308e-07	ENSSSCG00000006310, ENSSSCG00000005101, ENSSSCG00000006552, ENSSSCG00000033811, ENSSSCG00000009704, ENSSSCG00000016113, ENSSSCG00000017693, ENSSSCG00000042640, ENSSSCG00000040107, ENSSSCG00000003035, ENSSSCG00000006303, ENSSSCG00000038390, ENSSSCG00000005215, ENSSSCG00000020970, ENSSSCG00000003152, ENSSSCG00000008624, ENSSSCG00000038138, ENSSSCG00000031988, ENSSSCG00000052586, ENSSSCG00000015037,…
GOTERM_BP_DIRECT	GO:0007411~axon guidance	146	0.818753	4.99311e-07	ENSSSCG00000033898, ENSSSCG00000005063, ENSSSCG00000014975, ENSSSCG00000015426, ENSSSCG00000011461, ENSSSCG00000036520, ENSSSCG00000033894, ENSSSCG00000011102, ENSSSCG00000035798, ENSSSCG00000038701, ENSSSCG00000038152, ENSSSCG00000015396, ENSSSCG00000040220, ENSSSCG00000000601, ENSSSCG00000017054, ENSSSCG00000004524, ENSSSCG00000023165, ENSSSCG00000005699, ENSSSCG00000031221, ENSSSCG00000007079,…
GOTERM_CC_DIRECT	GO:0030425~dendrite	206	1.15523	2.19352e-05	ENSSSCG00000005222, ENSSSCG00000007520, ENSSSCG00000005585, ENSSSCG00000016916, ENSSSCG00000003160, ENSSSCG00000013884, ENSSSCG00000010132, ENSSSCG00000032722, ENSSSCG00000016113, ENSSSCG00000032600, ENSSSCG00000032849, ENSSSCG00000006788, ENSSSCG00000024413, ENSSSCG00000000682, ENSSSCG00000025500, ENSSSCG00000010825, ENSSSCG00000026176, ENSSSCG00000015713, ENSSSCG00000017584, ENSSSCG00000037291,…
GOTERM_MF_DIRECT	GO:0000978~RNA polymerase II cis-regulatory region sequence-specific DNA binding	892	5.00224	6.77012e-06	ENSSSCG00000031870, ENSSSCG00000055840, ENSSSCG00000026045, ENSSSCG00000008618, ENSSSCG00000032969, ENSSSCG00000054999, ENSSSCG00000015145, ENSSSCG00000032962, ENSSSCG00000015393, ENSSSCG00000036098, ENSSSCG00000040107, ENSSSCG00000004004, ENSSSCG00000040343, ENSSSCG00000005576, ENSSSCG00000003152, ENSSSCG00000055618, ENSSSCG00000032710, ENSSSCG00000036086, ENSSSCG00000020988, ENSSSCG00000040579,…
GOTERM_MF_DIRECT	GO:0019899~enzyme binding	140	0.785105	7.46251e-06	ENSSSCG00000011624, ENSSSCG00000006274, ENSSSCG00000015428, ENSSSCG00000035671, ENSSSCG00000013492, ENSSSCG00000006709, ENSSSCG00000028978, ENSSSCG00000031080, ENSSSCG00000008980, ENSSSCG00000006821, ENSSSCG00000007514, ENSSSCG00000004643, ENSSSCG00000027525, ENSSSCG00000009555, ENSSSCG00000004088, ENSSSCG00000013417, ENSSSCG00000010780, ENSSSCG00000011874, ENSSSCG00000010301, ENSSSCG00000032434,…
KEGG_PATHWAY	ssc04934:Cushing syndrome	129	0.723419	0.000112825	ENSSSCG00000008578, ENSSSCG00000007520, ENSSSCG00000029279, ENSSSCG00000023329, ENSSSCG00000026958, ENSSSCG00000001810, ENSSSCG00000027127, ENSSSCG00000006824, ENSSSCG00000023324, ENSSSCG00000023204, ENSSSCG00000006785, ENSSSCG00000009679, ENSSSCG00000011755, ENSSSCG00000006780, ENSSSCG00000039227, ENSSSCG00000033001, ENSSSCG00000013771, ENSSSCG00000016520, ENSSSCG00000033763, ENSSSCG00000032710,…
GOTERM_CC_DIRECT	GO:0045202~synapse	283	1.58703	3.2343e-05	ENSSSCG00000005222, ENSSSCG00000003165, ENSSSCG00000020859, ENSSSCG00000013884, ENSSSCG00000010132, ENSSSCG00000032967, ENSSSCG00000014298, ENSSSCG00000032722, ENSSSCG00000030303, ENSSSCG00000032600, ENSSSCG00000011101, ENSSSCG00000016599, ENSSSCG00000016364, ENSSSCG00000008180, ENSSSCG00000040348, ENSSSCG00000006788, ENSSSCG00000005456, ENSSSCG00000006545, ENSSSCG00000004123, ENSSSCG00000003157,…
KEGG_PATHWAY	ssc04713:Circadian entrainment	88	0.493495	0.000157441	ENSSSCG00000008578, ENSSSCG00000007520, ENSSSCG00000007002, ENSSSCG00000014939, ENSSSCG00000006393, ENSSSCG00000053185, ENSSSCG00000011141, ENSSSCG00000034266, ENSSSCG00000026517, ENSSSCG00000024613, ENSSSCG00000034192, ENSSSCG00000037583, ENSSSCG00000006824, ENSSSCG00000024377, ENSSSCG00000006305, ENSSSCG00000000682, ENSSSCG00000006344, ENSSSCG00000000082, ENSSSCG00000007950, ENSSSCG00000008866,…
KEGG_PATHWAY	ssc04020:Calcium signaling pathway	211	1.18327	0.000179367	ENSSSCG00000007520, ENSSSCG00000015821, ENSSSCG00000030425, ENSSSCG00000039236, ENSSSCG00000010254, ENSSSCG00000015273, ENSSSCG00000040100, ENSSSCG00000009031, ENSSSCG00000003156, ENSSSCG00000009399, ENSSSCG00000008742, ENSSSCG00000026176, ENSSSCG00000025087, ENSSSCG00000010142, ENSSSCG00000011111, ENSSSCG00000015713, ENSSSCG00000052586, ENSSSCG00000036874, ENSSSCG00000032953, ENSSSCG00000013771,…
GOTERM_MF_DIRECT	GO:0008270~zinc ion binding	601	3.37035	1.17395e-05	ENSSSCG00000025194, ENSSSCG00000008853, ENSSSCG00000008854, ENSSSCG00000004373, ENSSSCG00000029675, ENSSSCG00000050154, ENSSSCG00000010814, ENSSSCG00000028581, ENSSSCG00000039598, ENSSSCG00000030300, ENSSSCG00000014184, ENSSSCG00000040220, ENSSSCG00000017692, ENSSSCG00000031639, ENSSSCG00000007637, ENSSSCG00000007757, ENSSSCG00000040344, ENSSSCG00000004123, ENSSSCG00000028699, ENSSSCG00000006663,…
GOTERM_CC_DIRECT	GO:0001650~fibrillar center	123	0.689771	4.63301e-05	ENSSSCG00000013761, ENSSSCG00000017694, ENSSSCG00000002628, ENSSSCG00000022757, ENSSSCG00000003718, ENSSSCG00000000843, ENSSSCG00000000602, ENSSSCG00000028458, ENSSSCG00000006145, ENSSSCG00000010308, ENSSSCG00000017613, ENSSSCG00000013534, ENSSSCG00000014068, ENSSSCG00000010145, ENSSSCG00000021038, ENSSSCG00000004917, ENSSSCG00000000431, ENSSSCG00000005725, ENSSSCG00000009047, ENSSSCG00000007503,…
GOTERM_CC_DIRECT	GO:0009986~cell surface	336	1.88425	4.91244e-05	ENSSSCG00000005222, ENSSSCG00000015825, ENSSSCG00000030303, ENSSSCG00000033135, ENSSSCG00000016113, ENSSSCG00000011101, ENSSSCG00000016599, ENSSSCG00000016364, ENSSSCG00000037065, ENSSSCG00000028218, ENSSSCG00000006306, ENSSSCG00000024655, ENSSSCG00000005457, ENSSSCG00000040465, ENSSSCG00000005575, ENSSSCG00000035429, ENSSSCG00000003396, ENSSSCG00000008745, ENSSSCG00000055615, ENSSSCG00000039103,…
KEGG_PATHWAY	ssc04152:AMPK signaling pathway	106	0.594437	0.000227298	ENSSSCG00000010931, ENSSSCG00000029275, ENSSSCG00000014298, ENSSSCG00000017694, ENSSSCG00000002989, ENSSSCG00000028976, ENSSSCG00000006703, ENSSSCG00000009397, ENSSSCG00000025188, ENSSSCG00000001654, ENSSSCG00000040464, ENSSSCG00000024413, ENSSSCG00000003154, ENSSSCG00000003395, ENSSSCG00000010947, ENSSSCG00000028197, ENSSSCG00000011353, ENSSSCG00000039103, ENSSSCG00000030413, ENSSSCG00000016520,…
KEGG_PATHWAY	ssc04390:Hippo signaling pathway	132	0.740242	0.000238717	ENSSSCG00000005584, ENSSSCG00000011745, ENSSSCG00000011226, ENSSSCG00000014339, ENSSSCG00000009828, ENSSSCG00000039875, ENSSSCG00000010894, ENSSSCG00000014298, ENSSSCG00000016113, ENSSSCG00000011103, ENSSSCG00000034863, ENSSSCG00000023329, ENSSSCG00000026958, ENSSSCG00000027529, ENSSSCG00000028976, ENSSSCG00000010816, ENSSSCG00000004524, ENSSSCG00000024413, ENSSSCG00000023204, ENSSSCG00000014904,…
KEGG_PATHWAY	ssc04062:Chemokine signaling pathway	153	0.858008	0.000263131	ENSSSCG00000008578, ENSSSCG00000022080, ENSSSCG00000013888, ENSSSCG00000008978, ENSSSCG00000007240, ENSSSCG00000056133, ENSSSCG00000017723, ENSSSCG00000012034, ENSSSCG00000039874, ENSSSCG00000031118, ENSSSCG00000017720, ENSSSCG00000011103, ENSSSCG00000037579, ENSSSCG00000052616, ENSSSCG00000037583, ENSSSCG00000021944, ENSSSCG00000002989, ENSSSCG00000006824, ENSSSCG00000058042, ENSSSCG00000003035,…
KEGG_PATHWAY	ssc04061:Viral protein interaction with cytokine and cytokine receptor	76	0.4262	0.0003363	ENSSSCG00000033457, ENSSSCG00000008978, ENSSSCG00000016916, ENSSSCG00000040629, ENSSSCG00000034660, ENSSSCG00000017723, ENSSSCG00000039874, ENSSSCG00000017720, ENSSSCG00000036445, ENSSSCG00000037579, ENSSSCG00000052616, ENSSSCG00000060276, ENSSSCG00000020970, ENSSSCG00000040940, ENSSSCG00000009633, ENSSSCG00000029668, ENSSSCG00000011316, ENSSSCG00000032474, ENSSSCG00000020906, ENSSSCG00000037449,…
KEGG_PATHWAY	ssc05165:Human papillomavirus infection	265	1.48609	0.000353763	ENSSSCG00000007520, ENSSSCG00000013648, ENSSSCG00000055846, ENSSSCG00000017569, ENSSSCG00000014298, ENSSSCG00000011103, ENSSSCG00000011101, ENSSSCG00000023329, ENSSSCG00000026958, ENSSSCG00000016244, ENSSSCG00000002989, ENSSSCG00000027127, ENSSSCG00000027801, ENSSSCG00000024771, ENSSSCG00000001654, ENSSSCG00000024413, ENSSSCG00000023204, ENSSSCG00000023322, ENSSSCG00000044700, ENSSSCG00000003395,…
KEGG_PATHWAY	ssc04724:Glutamatergic synapse	99	0.555182	0.000403028	ENSSSCG00000008578, ENSSSCG00000007520, ENSSSCG00000005222, ENSSSCG00000038946, ENSSSCG00000015545, ENSSSCG00000015395, ENSSSCG00000034192, ENSSSCG00000037583, ENSSSCG00000003038, ENSSSCG00000006824, ENSSSCG00000062536, ENSSSCG00000000682, ENSSSCG00000004361, ENSSSCG00000009956, ENSSSCG00000036078, ENSSSCG00000010301, ENSSSCG00000036115, ENSSSCG00000013771, ENSSSCG00000033763, ENSSSCG00000011750,…
KEGG_PATHWAY	ssc04750:Inflammatory mediator regulation of TRP channels	95	0.53275	0.000413389	ENSSSCG00000008578, ENSSSCG00000007520, ENSSSCG00000061845, ENSSSCG00000009228, ENSSSCG00000016958, ENSSSCG00000009828, ENSSSCG00000011141, ENSSSCG00000055326, ENSSSCG00000016314, ENSSSCG00000026517, ENSSSCG00000010380, ENSSSCG00000008540, ENSSSCG00000003754, ENSSSCG00000021862, ENSSSCG00000010546, ENSSSCG00000007356, ENSSSCG00000007950, ENSSSCG00000006464, ENSSSCG00000003395, ENSSSCG00000027024,…
KEGG_PATHWAY	ssc04916:Melanogenesis	87	0.487887	0.000425832	ENSSSCG00000008578, ENSSSCG00000029870, ENSSSCG00000007520, ENSSSCG00000011141, ENSSSCG00000023647, ENSSSCG00000026958, ENSSSCG00000026517, ENSSSCG00000034192, ENSSSCG00000024453, ENSSSCG00000027127, ENSSSCG00000006824, ENSSSCG00000009751, ENSSSCG00000009477, ENSSSCG00000023004, ENSSSCG00000007951, ENSSSCG00000032477, ENSSSCG00000007950, ENSSSCG00000009679, ENSSSCG00000011514, ENSSSCG00000006780,…
KEGG_PATHWAY	ssc04972:Pancreatic secretion	87	0.487887	0.000425832	ENSSSCG00000008578, ENSSSCG00000013848, ENSSSCG00000007520, ENSSSCG00000022080, ENSSSCG00000034429, ENSSSCG00000010658, ENSSSCG00000010659, ENSSSCG00000006391, ENSSSCG00000016557, ENSSSCG00000034386, ENSSSCG00000016559, ENSSSCG00000014255, ENSSSCG00000016478, ENSSSCG00000015273, ENSSSCG00000023849, ENSSSCG00000023127, ENSSSCG00000029501, ENSSSCG00000006785, ENSSSCG00000008742, ENSSSCG00000032312,…
KEGG_PATHWAY	ssc04820:Cytoskeleton in muscle cells	191	1.07111	0.000428731	ENSSSCG00000000293, ENSSSCG00000029311, ENSSSCG00000040507, ENSSSCG00000006391, ENSSSCG00000010493, ENSSSCG00000036402, ENSSSCG00000016751, ENSSSCG00000033894, ENSSSCG00000011101, ENSSSCG00000062096, ENSSSCG00000016244, ENSSSCG00000027407, ENSSSCG00000024416, ENSSSCG00000020976, ENSSSCG00000036132, ENSSSCG00000004803, ENSSSCG00000063066, ENSSSCG00000023322, ENSSSCG00000044700, ENSSSCG00000010304,…
KEGG_PATHWAY	ssc04144:Endocytosis	197	1.10476	0.000471403	ENSSSCG00000009821, ENSSSCG00000009823, ENSSSCG00000011226, ENSSSCG00000007088, ENSSSCG00000015823, ENSSSCG00000022919, ENSSSCG00000010250, ENSSSCG00000030547, ENSSSCG00000011103, ENSSSCG00000036643, ENSSSCG00000025980, ENSSSCG00000002743, ENSSSCG00000007513, ENSSSCG00000029668, ENSSSCG00000006661, ENSSSCG00000028113, ENSSSCG00000011237, ENSSSCG00000009956, ENSSSCG00000015710, ENSSSCG00000000439,…
KEGG_PATHWAY	ssc04520:Adherens junction	82	0.459847	0.000518551	ENSSSCG00000022080, ENSSSCG00000011226, ENSSSCG00000008659, ENSSSCG00000029151, ENSSSCG00000005382, ENSSSCG00000014339, ENSSSCG00000007680, ENSSSCG00000010494, ENSSSCG00000039710, ENSSSCG00000013566, ENSSSCG00000036402, ENSSSCG00000011103, ENSSSCG00000016751, ENSSSCG00000001814, ENSSSCG00000021944, ENSSSCG00000003757, ENSSSCG00000040184, ENSSSCG00000004404, ENSSSCG00000004524, ENSSSCG00000007799,…
KEGG_PATHWAY	ssc00830:Retinol metabolism	61	0.342082	0.000539061	ENSSSCG00000061845, ENSSSCG00000008935, ENSSSCG00000032803, ENSSSCG00000054715, ENSSSCG00000055326, ENSSSCG00000040980, ENSSSCG00000053507, ENSSSCG00000003439, ENSSSCG00000036572, ENSSSCG00000023320, ENSSSCG00000003754, ENSSSCG00000000362, ENSSSCG00000003794, ENSSSCG00000010546, ENSSSCG00000053199, ENSSSCG00000034976, ENSSSCG00000034735, ENSSSCG00000058563, ENSSSCG00000056469, ENSSSCG00000052306,…
KEGG_PATHWAY	ssc05417:Lipid and atherosclerosis	179	1.00381	0.000551135	ENSSSCG00000026041, ENSSSCG00000006310, ENSSSCG00000022080, ENSSSCG00000003040, ENSSSCG00000017723, ENSSSCG00000031912, ENSSSCG00000055846, ENSSSCG00000018016, ENSSSCG00000000849, ENSSSCG00000010380, ENSSSCG00000002989, ENSSSCG00000024771, ENSSSCG00000005215, ENSSSCG00000020970, ENSSSCG00000047932, ENSSSCG00000006785, ENSSSCG00000007356, ENSSSCG00000007477, ENSSSCG00000003395, ENSSSCG00000010548,…
KEGG_PATHWAY	ssc04261:Adrenergic signaling in cardiomyocytes	126	0.706595	0.00062782	ENSSSCG00000008578, ENSSSCG00000007520, ENSSSCG00000011106, ENSSSCG00000009828, ENSSSCG00000006391, ENSSSCG00000032967, ENSSSCG00000014298, ENSSSCG00000015273, ENSSSCG00000002989, ENSSSCG00000004803, ENSSSCG00000028976, ENSSSCG00000024377, ENSSSCG00000006824, ENSSSCG00000001654, ENSSSCG00000024413, ENSSSCG00000004367, ENSSSCG00000004366, ENSSSCG00000015959, ENSSSCG00000010142, ENSSSCG00000052586,…
GOTERM_MF_DIRECT	GO:0003723~RNA binding	497	2.78712	2.5345e-05	ENSSSCG00000003042, ENSSSCG00000007521, ENSSSCG00000031990, ENSSSCG00000009946, ENSSSCG00000008619, ENSSSCG00000054516, ENSSSCG00000032726, ENSSSCG00000031636, ENSSSCG00000015387, ENSSSCG00000017690, ENSSSCG00000031639, ENSSSCG00000007878, ENSSSCG00000006546, ENSSSCG00000006665, ENSSSCG00000031982, ENSSSCG00000006783, ENSSSCG00000009834, ENSSSCG00000009838, ENSSSCG00000031627, ENSSSCG00000016008,…
KEGG_PATHWAY	ssc04068:FoxO signaling pathway	111	0.622476	0.000679921	ENSSSCG00000011226, ENSSSCG00000013643, ENSSSCG00000055606, ENSSSCG00000030820, ENSSSCG00000010380, ENSSSCG00000037066, ENSSSCG00000002989, ENSSSCG00000027127, ENSSSCG00000006703, ENSSSCG00000010816, ENSSSCG00000004524, ENSSSCG00000020970, ENSSSCG00000003395, ENSSSCG00000008988, ENSSSCG00000016925, ENSSSCG00000010548, ENSSSCG00000020906, ENSSSCG00000033761, ENSSSCG00000030413, ENSSSCG00000001804,…
GOTERM_MF_DIRECT	GO:0001227~DNA-binding transcription repressor activity, RNA polymerase II-specific	297	1.66555	2.86073e-05	ENSSSCG00000037617, ENSSSCG00000038948, ENSSSCG00000026161, ENSSSCG00000031870, ENSSSCG00000055840, ENSSSCG00000033816, ENSSSCG00000054999, ENSSSCG00000045482, ENSSSCG00000032969, ENSSSCG00000054995, ENSSSCG00000015145, ENSSSCG00000013761, ENSSSCG00000033258, ENSSSCG00000002988, ENSSSCG00000036098, ENSSSCG00000004369, ENSSSCG00000004127, ENSSSCG00000031080, ENSSSCG00000004004, ENSSSCG00000038390,…
KEGG_PATHWAY	ssc04810:Regulation of actin cytoskeleton	187	1.04868	0.000726338	ENSSSCG00000011867, ENSSSCG00000009821, ENSSSCG00000009943, ENSSSCG00000000293, ENSSSCG00000022080, ENSSSCG00000028185, ENSSSCG00000003040, ENSSSCG00000030260, ENSSSCG00000009828, ENSSSCG00000035397, ENSSSCG00000016997, ENSSSCG00000012034, ENSSSCG00000039236, ENSSSCG00000030547, ENSSSCG00000016878, ENSSSCG00000036402, ENSSSCG00000054116, ENSSSCG00000016751, ENSSSCG00000011101, ENSSSCG00000001814,…
KEGG_PATHWAY	ssc04371:Apelin signaling pathway	117	0.656124	0.000836755	ENSSSCG00000011867, ENSSSCG00000008578, ENSSSCG00000031750, ENSSSCG00000029275, ENSSSCG00000035397, ENSSSCG00000014336, ENSSSCG00000030425, ENSSSCG00000040185, ENSSSCG00000037583, ENSSSCG00000002989, ENSSSCG00000027127, ENSSSCG00000006703, ENSSSCG00000006824, ENSSSCG00000004524, ENSSSCG00000006305, ENSSSCG00000024777, ENSSSCG00000000682, ENSSSCG00000007231, ENSSSCG00000010142, ENSSSCG00000013771,…
KEGG_PATHWAY	ssc04140:Autophagy - animal	138	0.77389	0.000870805	ENSSSCG00000004370, ENSSSCG00000062938, ENSSSCG00000035397, ENSSSCG00000013645, ENSSSCG00000015943, ENSSSCG00000014298, ENSSSCG00000010380, ENSSSCG00000002989, ENSSSCG00000027127, ENSSSCG00000002502, ENSSSCG00000032170, ENSSSCG00000009555, ENSSSCG00000005058, ENSSSCG00000003395, ENSSSCG00000005174, ENSSSCG00000034617, ENSSSCG00000013257, ENSSSCG00000030413, ENSSSCG00000013771, ENSSSCG00000031103,…
KEGG_PATHWAY	ssc04115:p53 signaling pathway	67	0.375729	0.00091439	ENSSSCG00000015509, ENSSSCG00000000292, ENSSSCG00000010214, ENSSSCG00000010258, ENSSSCG00000037015, ENSSSCG00000016714, ENSSSCG00000035357, ENSSSCG00000013243, ENSSSCG00000034864, ENSSSCG00000000769, ENSSSCG00000037066, ENSSSCG00000037263, ENSSSCG00000062214, ENSSSCG00000000488, ENSSSCG00000000884, ENSSSCG00000062696, ENSSSCG00000003112, ENSSSCG00000008586, ENSSSCG00000029304, ENSSSCG00000009633,…
KEGG_PATHWAY	ssc04814:Motor proteins	154	0.863616	0.00103836	ENSSSCG00000031352, ENSSSCG00000017728, ENSSSCG00000028184, ENSSSCG00000015948, ENSSSCG00000033937, ENSSSCG00000021706, ENSSSCG00000022919, ENSSSCG00000007080, ENSSSCG00000036402, ENSSSCG00000016751, ENSSSCG00000017963, ENSSSCG00000062096, ENSSSCG00000027407, ENSSSCG00000021821, ENSSSCG00000024416, ENSSSCG00000021427, ENSSSCG00000001659, ENSSSCG00000004803, ENSSSCG00000000444, ENSSSCG00000029441,…
KEGG_PATHWAY	ssc04725:Cholinergic synapse	97	0.543966	0.00111433	ENSSSCG00000008578, ENSSSCG00000029279, ENSSSCG00000030303, ENSSSCG00000034192, ENSSSCG00000037583, ENSSSCG00000002989, ENSSSCG00000006824, ENSSSCG00000006545, ENSSSCG00000005215, ENSSSCG00000000682, ENSSSCG00000003395, ENSSSCG00000026176, ENSSSCG00000036078, ENSSSCG00000031746, ENSSSCG00000030413, ENSSSCG00000013771, ENSSSCG00000016520, ENSSSCG00000033763, ENSSSCG00000013261, ENSSSCG00000026969,…
KEGG_PATHWAY	ssc04211:Longevity regulating pathway	78	0.437416	0.00111585	ENSSSCG00000008578, ENSSSCG00000010931, ENSSSCG00000028420, ENSSSCG00000004370, ENSSSCG00000016958, ENSSSCG00000029275, ENSSSCG00000037015, ENSSSCG00000013566, ENSSSCG00000038466, ENSSSCG00000037019, ENSSSCG00000016432, ENSSSCG00000016434, ENSSSCG00000016200, ENSSSCG00000046003, ENSSSCG00000038076, ENSSSCG00000002989, ENSSSCG00000006703, ENSSSCG00000032477, ENSSSCG00000007950, ENSSSCG00000003395,…
KEGG_PATHWAY	ssc00140:Steroid hormone biosynthesis	57	0.31965	0.0012913	ENSSSCG00000061845, ENSSSCG00000008935, ENSSSCG00000025273, ENSSSCG00000016519, ENSSSCG00000010132, ENSSSCG00000054715, ENSSSCG00000030546, ENSSSCG00000055326, ENSSSCG00000054479, ENSSSCG00000011147, ENSSSCG00000040980, ENSSSCG00000053507, ENSSSCG00000063387, ENSSSCG00000023320, ENSSSCG00000000046, ENSSSCG00000010937, ENSSSCG00000062058, ENSSSCG00000010546, ENSSSCG00000053199, ENSSSCG00000034976,…
KEGG_PATHWAY	ssc04925:Aldosterone synthesis and secretion	81	0.45424	0.0013119	ENSSSCG00000008578, ENSSSCG00000034942, ENSSSCG00000007520, ENSSSCG00000029279, ENSSSCG00000025273, ENSSSCG00000006391, ENSSSCG00000011141, ENSSSCG00000034266, ENSSSCG00000037019, ENSSSCG00000015273, ENSSSCG00000026517, ENSSSCG00000001975, ENSSSCG00000038076, ENSSSCG00000061442, ENSSSCG00000006740, ENSSSCG00000000082, ENSSSCG00000007950, ENSSSCG00000009759, ENSSSCG00000016726, ENSSSCG00000059058,…
KEGG_PATHWAY	ssc01200:Carbon metabolism	96	0.538358	0.00132067	ENSSSCG00000034502, ENSSSCG00000011501, ENSSSCG00000010537, ENSSSCG00000010252, ENSSSCG00000010253, ENSSSCG00000038300, ENSSSCG00000016751, ENSSSCG00000015034, ENSSSCG00000015030, ENSSSCG00000000685, ENSSSCG00000001930, ENSSSCG00000004522, ENSSSCG00000032311, ENSSSCG00000010947, ENSSSCG00000028197, ENSSSCG00000010664, ENSSSCG00000016402, ENSSSCG00000032556, ENSSSCG00000001925, ENSSSCG00000007748,…
KEGG_PATHWAY	ssc04014:Ras signaling pathway	192	1.07672	0.00135015	ENSSSCG00000003680, ENSSSCG00000038948, ENSSSCG00000027890, ENSSSCG00000022080, ENSSSCG00000003160, ENSSSCG00000056133, ENSSSCG00000035397, ENSSSCG00000016997, ENSSSCG00000012034, ENSSSCG00000039236, ENSSSCG00000036520, ENSSSCG00000016878, ENSSSCG00000030820, ENSSSCG00000038701, ENSSSCG00000037583, ENSSSCG00000010380, ENSSSCG00000021944, ENSSSCG00000002989, ENSSSCG00000005738, ENSSSCG00000027127,…
KEGG_PATHWAY	ssc00280:Valine, leucine and isoleucine degradation	48	0.269179	0.00137471	ENSSSCG00000009889, ENSSSCG00000005361, ENSSSCG00000036808, ENSSSCG00000035696, ENSSSCG00000016872, ENSSSCG00000015443, ENSSSCG00000016971, ENSSSCG00000058639, ENSSSCG00000011250, ENSSSCG00000009150, ENSSSCG00000018041, ENSSSCG00000009591, ENSSSCG00000001732, ENSSSCG00000029606, ENSSSCG00000006866, ENSSSCG00000003139, ENSSSCG00000003776, ENSSSCG00000004049, ENSSSCG00000025942, ENSSSCG00000006324,…
KEGG_PATHWAY	ssc04141:Protein processing in endoplasmic reticulum	138	0.77389	0.00143746	ENSSSCG00000011229, ENSSSCG00000026041, ENSSSCG00000000171, ENSSSCG00000011621, ENSSSCG00000000849, ENSSSCG00000010380, ENSSSCG00000001899, ENSSSCG00000010260, ENSSSCG00000001934, ENSSSCG00000003398, ENSSSCG00000003155, ENSSSCG00000004244, ENSSSCG00000047932, ENSSSCG00000038816, ENSSSCG00000010148, ENSSSCG00000007078, ENSSSCG00000010306, ENSSSCG00000039626, ENSSSCG00000011114, ENSSSCG00000063079,…
KEGG_PATHWAY	ssc04146:Peroxisome	76	0.4262	0.00162186	ENSSSCG00000009942, ENSSSCG00000027052, ENSSSCG00000034625, ENSSSCG00000023091, ENSSSCG00000013569, ENSSSCG00000010175, ENSSSCG00000055689, ENSSSCG00000015784, ENSSSCG00000014187, ENSSSCG00000039244, ENSSSCG00000003914, ENSSSCG00000015391, ENSSSCG00000036294, ENSSSCG00000022758, ENSSSCG00000038231, ENSSSCG00000001653, ENSSSCG00000001852, ENSSSCG00000040586, ENSSSCG00000004643, ENSSSCG00000004401,…
GOTERM_CC_DIRECT	GO:0030496~midbody	127	0.712203	0.000176493	ENSSSCG00000014979, ENSSSCG00000009828, ENSSSCG00000015667, ENSSSCG00000013522, ENSSSCG00000001814, ENSSSCG00000023329, ENSSSCG00000000849, ENSSSCG00000008181, ENSSSCG00000062012, ENSSSCG00000008185, ENSSSCG00000006824, ENSSSCG00000026794, ENSSSCG00000008222, ENSSSCG00000004761, ENSSSCG00000008467, ENSSSCG00000021784, ENSSSCG00000011997, ENSSSCG00000013779, ENSSSCG00000016768, ENSSSCG00000013891,…
KEGG_PATHWAY	ssc05100:Bacterial invasion of epithelial cells	68	0.381337	0.00167827	ENSSSCG00000009029, ENSSSCG00000009821, ENSSSCG00000000293, ENSSSCG00000022080, ENSSSCG00000016958, ENSSSCG00000014339, ENSSSCG00000056133, ENSSSCG00000016635, ENSSSCG00000016634, ENSSSCG00000038989, ENSSSCG00000011101, ENSSSCG00000002786, ENSSSCG00000004404, ENSSSCG00000040546, ENSSSCG00000058042, ENSSSCG00000008986, ENSSSCG00000000040, ENSSSCG00000003395, ENSSSCG00000024351, ENSSSCG00000015710,…
KEGG_PATHWAY	ssc05146:Amoebiasis	87	0.487887	0.00173226	ENSSSCG00000007520, ENSSSCG00000032761, ENSSSCG00000029279, ENSSSCG00000054030, ENSSSCG00000016958, ENSSSCG00000037653, ENSSSCG00000055924, ENSSSCG00000033894, ENSSSCG00000032963, ENSSSCG00000016244, ENSSSCG00000003914, ENSSSCG00000003834, ENSSSCG00000003835, ENSSSCG00000060276, ENSSSCG00000004889, ENSSSCG00000010816, ENSSSCG00000002385, ENSSSCG00000020970, ENSSSCG00000007754, ENSSSCG00000044700,…
KEGG_PATHWAY	ssc04913:Ovarian steroidogenesis	51	0.286003	0.00188071	ENSSSCG00000008578, ENSSSCG00000034942, ENSSSCG00000007520, ENSSSCG00000013328, ENSSSCG00000025273, ENSSSCG00000013566, ENSSSCG00000054479, ENSSSCG00000011147, ENSSSCG00000063387, ENSSSCG00000002349, ENSSSCG00000062058, ENSSSCG00000008421, ENSSSCG00000007950, ENSSSCG00000033844, ENSSSCG00000058443, ENSSSCG00000009759, ENSSSCG00000016726, ENSSSCG00000053670, ENSSSCG00000029084, ENSSSCG00000013771,…
GOTERM_MF_DIRECT	GO:0005516~calmodulin binding	114	0.6393	5.76986e-05	ENSSSCG00000011867, ENSSSCG00000010896, ENSSSCG00000032328, ENSSSCG00000013880, ENSSSCG00000014213, ENSSSCG00000015273, ENSSSCG00000001814, ENSSSCG00000062096, ENSSSCG00000029827, ENSSSCG00000062134, ENSSSCG00000060753, ENSSSCG00000029441, ENSSSCG00000006542, ENSSSCG00000061857, ENSSSCG00000010142, ENSSSCG00000011111, ENSSSCG00000031746, ENSSSCG00000013892, ENSSSCG00000010301, ENSSSCG00000051811,…
GOTERM_MF_DIRECT	GO:0005085~guanyl-nucleotide exchange factor activity	182	1.02064	6.25083e-05	ENSSSCG00000013409, ENSSSCG00000005585, ENSSSCG00000009702, ENSSSCG00000010534, ENSSSCG00000028185, ENSSSCG00000003040, ENSSSCG00000010770, ENSSSCG00000012034, ENSSSCG00000031118, ENSSSCG00000011467, ENSSSCG00000016237, ENSSSCG00000016241, ENSSSCG00000016002, ENSSSCG00000022636, ENSSSCG00000025900, ENSSSCG00000037188, ENSSSCG00000005738, ENSSSCG00000039089, ENSSSCG00000000167, ENSSSCG00000009551,…
GOTERM_MF_DIRECT	GO:0008201~heparin binding	121	0.678555	6.44962e-05	ENSSSCG00000008978, ENSSSCG00000011461, ENSSSCG00000016878, ENSSSCG00000010256, ENSSSCG00000011102, ENSSSCG00000001817, ENSSSCG00000013252, ENSSSCG00000021947, ENSSSCG00000015271, ENSSSCG00000027801, ENSSSCG00000008101, ENSSSCG00000002980, ENSSSCG00000006940, ENSSSCG00000028612, ENSSSCG00000002860, ENSSSCG00000013415, ENSSSCG00000007197, ENSSSCG00000008749, ENSSSCG00000031106, ENSSSCG00000016522,…
KEGG_PATHWAY	ssc04721:Synaptic vesicle cycle	67	0.375729	0.00203697	ENSSSCG00000005222, ENSSSCG00000038946, ENSSSCG00000003120, ENSSSCG00000009747, ENSSSCG00000034868, ENSSSCG00000016516, ENSSSCG00000013880, ENSSSCG00000054115, ENSSSCG00000002827, ENSSSCG00000013296, ENSSSCG00000005617, ENSSSCG00000022274, ENSSSCG00000001895, ENSSSCG00000003199, ENSSSCG00000006263, ENSSSCG00000004280, ENSSSCG00000013897, ENSSSCG00000033682, ENSSSCG00000016841, ENSSSCG00000021238,…
GOTERM_CC_DIRECT	GO:0043005~neuron projection	217	1.21691	0.000233123	ENSSSCG00000005222, ENSSSCG00000007083, ENSSSCG00000032722, ENSSSCG00000002507, ENSSSCG00000031519, ENSSSCG00000031082, ENSSSCG00000001776, ENSSSCG00000024413, ENSSSCG00000006666, ENSSSCG00000006545, ENSSSCG00000006302, ENSSSCG00000006785, ENSSSCG00000006542, ENSSSCG00000025085, ENSSSCG00000016129, ENSSSCG00000056826, ENSSSCG00000013892, ENSSSCG00000024428, ENSSSCG00000016494, ENSSSCG00000002859,…
KEGG_PATHWAY	ssc04611:Platelet activation	103	0.577613	0.00246423	ENSSSCG00000011867, ENSSSCG00000008578, ENSSSCG00000007520, ENSSSCG00000011745, ENSSSCG00000022080, ENSSSCG00000062938, ENSSSCG00000003040, ENSSSCG00000009828, ENSSSCG00000011101, ENSSSCG00000013252, ENSSSCG00000002989, ENSSSCG00000006824, ENSSSCG00000006785, ENSSSCG00000008866, ENSSSCG00000003395, ENSSSCG00000010429, ENSSSCG00000007231, ENSSSCG00000008629, ENSSSCG00000016887, ENSSSCG00000030413,…
KEGG_PATHWAY	ssc04080:Neuroactive ligand-receptor interaction	290	1.62629	0.00264859	ENSSSCG00000013408, ENSSSCG00000031750, ENSSSCG00000028460, ENSSSCG00000033815, ENSSSCG00000032162, ENSSSCG00000015821, ENSSSCG00000053547, ENSSSCG00000013765, ENSSSCG00000013887, ENSSSCG00000032722, ENSSSCG00000037856, ENSSSCG00000010254, ENSSSCG00000032600, ENSSSCG00000016478, ENSSSCG00000015395, ENSSSCG00000048627, ENSSSCG00000009031, ENSSSCG00000003038, ENSSSCG00000005216, ENSSSCG00000025188,…
GOTERM_BP_DIRECT	GO:0007275~multicellular organism development	124	0.695379	7.82276e-06	ENSSSCG00000031474, ENSSSCG00000005063, ENSSSCG00000013401, ENSSSCG00000026958, ENSSSCG00000006709, ENSSSCG00000002987, ENSSSCG00000040865, ENSSSCG00000004886, ENSSSCG00000005456, ENSSSCG00000003950, ENSSSCG00000004885, ENSSSCG00000008103, ENSSSCG00000009314, ENSSSCG00000006780, ENSSSCG00000015715, ENSSSCG00000006383, ENSSSCG00000025483, ENSSSCG00000010428, ENSSSCG00000016802, ENSSSCG00000037564,…
GOTERM_BP_DIRECT	GO:0070374~positive regulation of ERK1 and ERK2 cascade	151	0.846792	9.77225e-06	ENSSSCG00000016997, ENSSSCG00000017723, ENSSSCG00000039874, ENSSSCG00000016878, ENSSSCG00000017720, ENSSSCG00000011102, ENSSSCG00000031236, ENSSSCG00000006709, ENSSSCG00000001810, ENSSSCG00000000687, ENSSSCG00000023165, ENSSSCG00000024655, ENSSSCG00000006785, ENSSSCG00000015839, ENSSSCG00000052062, ENSSSCG00000033922, ENSSSCG00000006380, ENSSSCG00000013655, ENSSSCG00000052907, ENSSSCG00000016494,…
GOTERM_BP_DIRECT	GO:0006468~protein phosphorylation	342	1.9179	1.02495e-05	ENSSSCG00000026041, ENSSSCG00000027251, ENSSSCG00000016918, ENSSSCG00000007763, ENSSSCG00000011226, ENSSSCG00000040109, ENSSSCG00000031076, ENSSSCG00000055606, ENSSSCG00000016113, ENSSSCG00000002628, ENSSSCG00000010380, ENSSSCG00000062012, ENSSSCG00000002989, ENSSSCG00000027127, ENSSSCG00000032170, ENSSSCG00000003035, ENSSSCG00000005456, ENSSSCG00000003950, ENSSSCG00000022478, ENSSSCG00000009714,…
GOTERM_MF_DIRECT	GO:0003924~GTPase activity	243	1.36272	8.84394e-05	ENSSSCG00000007520, ENSSSCG00000038026, ENSSSCG00000031874, ENSSSCG00000056934, ENSSSCG00000010497, ENSSSCG00000024418, ENSSSCG00000022358, ENSSSCG00000008180, ENSSSCG00000063342, ENSSSCG00000021944, ENSSSCG00000010260, ENSSSCG00000038035, ENSSSCG00000029544, ENSSSCG00000004489, ENSSSCG00000007513, ENSSSCG00000006785, ENSSSCG00000009039, ENSSSCG00000010029, ENSSSCG00000008986, ENSSSCG00000016928,…
GOTERM_MF_DIRECT	GO:0005096~GTPase activator activity	176	0.98699	9.27547e-05	ENSSSCG00000009029, ENSSSCG00000003680, ENSSSCG00000027890, ENSSSCG00000038308, ENSSSCG00000031912, ENSSSCG00000031118, ENSSSCG00000014976, ENSSSCG00000018019, ENSSSCG00000011102, ENSSSCG00000013245, ENSSSCG00000001814, ENSSSCG00000015671, ENSSSCG00000004806, ENSSSCG00000015550, ENSSSCG00000011074, ENSSSCG00000010381, ENSSSCG00000037185, ENSSSCG00000001934, ENSSSCG00000006947, ENSSSCG00000062531,…
KEGG_PATHWAY	ssc04015:Rap1 signaling pathway	173	0.970166	0.00277926	ENSSSCG00000008578, ENSSSCG00000007520, ENSSSCG00000011745, ENSSSCG00000022080, ENSSSCG00000030260, ENSSSCG00000016997, ENSSSCG00000012034, ENSSSCG00000039236, ENSSSCG00000036520, ENSSSCG00000016878, ENSSSCG00000011103, ENSSSCG00000034863, ENSSSCG00000038701, ENSSSCG00000011101, ENSSSCG00000034192, ENSSSCG00000021944, ENSSSCG00000002989, ENSSSCG00000005738, ENSSSCG00000027127, ENSSSCG00000006824,…
GOTERM_BP_DIRECT	GO:0045893~positive regulation of DNA-templated transcription	245	1.37393	1.24705e-05	ENSSSCG00000026041, ENSSSCG00000015820, ENSSSCG00000011340, ENSSSCG00000034347, ENSSSCG00000017692, ENSSSCG00000027806, ENSSSCG00000027127, ENSSSCG00000000687, ENSSSCG00000023324, ENSSSCG00000010027, ENSSSCG00000013416, ENSSSCG00000030095, ENSSSCG00000007074, ENSSSCG00000013534, ENSSSCG00000016922, ENSSSCG00000016125, ENSSSCG00000024549, ENSSSCG00000024305, ENSSSCG00000001646, ENSSSCG00000003702,…
GOTERM_BP_DIRECT	GO:0006886~intracellular protein transport	194	1.08793	1.43392e-05	ENSSSCG00000009823, ENSSSCG00000007088, ENSSSCG00000032968, ENSSSCG00000015944, ENSSSCG00000010250, ENSSSCG00000056934, ENSSSCG00000014058, ENSSSCG00000022358, ENSSSCG00000004807, ENSSSCG00000010260, ENSSSCG00000038156, ENSSSCG00000032849, ENSSSCG00000001773, ENSSSCG00000007516, ENSSSCG00000004125, ENSSSCG00000021145, ENSSSCG00000007513, ENSSSCG00000002740, ENSSSCG00000024895, ENSSSCG00000016928,…
KEGG_PATHWAY	ssc04924:Renin secretion	61	0.342082	0.00303493	ENSSSCG00000007520, ENSSSCG00000028662, ENSSSCG00000057024, ENSSSCG00000015821, ENSSSCG00000011141, ENSSSCG00000037856, ENSSSCG00000031235, ENSSSCG00000026517, ENSSSCG00000024613, ENSSSCG00000023924, ENSSSCG00000009031, ENSSSCG00000061442, ENSSSCG00000006824, ENSSSCG00000021862, ENSSSCG00000008866, ENSSSCG00000010184, ENSSSCG00000052586, ENSSSCG00000010301, ENSSSCG00000036115, ENSSSCG00000013771,…
GOTERM_CC_DIRECT	GO:1990904~ribonucleoprotein complex	254	1.42441	0.000334965	ENSSSCG00000038947, ENSSSCG00000052332, ENSSSCG00000048197, ENSSSCG00000008619, ENSSSCG00000033374, ENSSSCG00000035676, ENSSSCG00000050712, ENSSSCG00000015031, ENSSSCG00000038031, ENSSSCG00000051929, ENSSSCG00000062379, ENSSSCG00000009037, ENSSSCG00000022357, ENSSSCG00000003152, ENSSSCG00000031982, ENSSSCG00000010821, ENSSSCG00000050164, ENSSSCG00000043849, ENSSSCG00000052901, ENSSSCG00000013656,…
KEGG_PATHWAY	ssc00591:Linoleic acid metabolism	35	0.196276	0.0034175	ENSSSCG00000061845, ENSSSCG00000036504, ENSSSCG00000058016, ENSSSCG00000034429, ENSSSCG00000053405, ENSSSCG00000017923, ENSSSCG00000055326, ENSSSCG00000023320, ENSSSCG00000040569, ENSSSCG00000029501, ENSSSCG00000003499, ENSSSCG00000058502, ENSSSCG00000010546, ENSSSCG00000056323, ENSSSCG00000033887, ENSSSCG00000034756, ENSSSCG00000003494, ENSSSCG00000058563, ENSSSCG00000010780, ENSSSCG00000031106,…
KEGG_PATHWAY	ssc03018:RNA degradation	68	0.381337	0.00349263	ENSSSCG00000016911, ENSSSCG00000014338, ENSSSCG00000011300, ENSSSCG00000015231, ENSSSCG00000007878, ENSSSCG00000004046, ENSSSCG00000006983, ENSSSCG00000009358, ENSSSCG00000011678, ENSSSCG00000008989, ENSSSCG00000009319, ENSSSCG00000006063, ENSSSCG00000028197, ENSSSCG00000034572, ENSSSCG00000011158, ENSSSCG00000055218, ENSSSCG00000017067, ENSSSCG00000017102, ENSSSCG00000023976, ENSSSCG00000035790,…
GOTERM_BP_DIRECT	GO:0043065~positive regulation of apoptotic process	170	0.953342	1.92858e-05	ENSSSCG00000026041, ENSSSCG00000027130, ENSSSCG00000009668, ENSSSCG00000010258, ENSSSCG00000006274, ENSSSCG00000031912, ENSSSCG00000016758, ENSSSCG00000030425, ENSSSCG00000032601, ENSSSCG00000010496, ENSSSCG00000034622, ENSSSCG00000011101, ENSSSCG00000016122, ENSSSCG00000006709, ENSSSCG00000010380, ENSSSCG00000037066, ENSSSCG00000039882, ENSSSCG00000044141, ENSSSCG00000035284, ENSSSCG00000008581,…
GOTERM_BP_DIRECT	GO:0051726~regulation of cell cycle	118	0.661732	2.54868e-05	ENSSSCG00000011746, ENSSSCG00000015828, ENSSSCG00000061966, ENSSSCG00000011743, ENSSSCG00000038829, ENSSSCG00000011506, ENSSSCG00000014214, ENSSSCG00000010010, ENSSSCG00000031912, ENSSSCG00000011065, ENSSSCG00000011620, ENSSSCG00000016116, ENSSSCG00000011101, ENSSSCG00000027529, ENSSSCG00000037066, ENSSSCG00000000202, ENSSSCG00000040464, ENSSSCG00000028973, ENSSSCG00000009434, ENSSSCG00000003152,…
GOTERM_BP_DIRECT	GO:0051897~positive regulation of phosphatidylinositol 3-kinase/protein kinase B signal transduction	122	0.684163	2.5718e-05	ENSSSCG00000006552, ENSSSCG00000017607, ENSSSCG00000015426, ENSSSCG00000011346, ENSSSCG00000010772, ENSSSCG00000034468, ENSSSCG00000011101, ENSSSCG00000013252, ENSSSCG00000010816, ENSSSCG00000003557, ENSSSCG00000040464, ENSSSCG00000005215, ENSSSCG00000008103, ENSSSCG00000052062, ENSSSCG00000030413, ENSSSCG00000015399, ENSSSCG00000015037, ENSSSCG00000013262, ENSSSCG00000015320, ENSSSCG00000023737,…
GOTERM_CC_DIRECT	GO:0062023~collagen-containing extracellular matrix	151	0.846792	0.000398159	ENSSSCG00000014978, ENSSSCG00000037697, ENSSSCG00000015426, ENSSSCG00000016878, ENSSSCG00000010256, ENSSSCG00000056535, ENSSSCG00000010532, ENSSSCG00000013762, ENSSSCG00000036007, ENSSSCG00000016244, ENSSSCG00000004928, ENSSSCG00000016364, ENSSSCG00000013252, ENSSSCG00000017052, ENSSSCG00000002983, ENSSSCG00000010816, ENSSSCG00000027801, ENSSSCG00000023322, ENSSSCG00000004484, ENSSSCG00000005055,…
GOTERM_CC_DIRECT	GO:0005769~early endosome	168	0.942127	0.000428989	ENSSSCG00000007246, ENSSSCG00000017728, ENSSSCG00000036926, ENSSSCG00000006151, ENSSSCG00000010250, ENSSSCG00000007080, ENSSSCG00000011102, ENSSSCG00000015302, ENSSSCG00000063462, ENSSSCG00000027127, ENSSSCG00000006307, ENSSSCG00000060630, ENSSSCG00000024771, ENSSSCG00000003795, ENSSSCG00000007513, ENSSSCG00000007599, ENSSSCG00000009832, ENSSSCG00000011635, ENSSSCG00000009713, ENSSSCG00000011876,…
GOTERM_BP_DIRECT	GO:0060271~cilium assembly	160	0.897263	2.93488e-05	ENSSSCG00000007364, ENSSSCG00000009826, ENSSSCG00000014979, ENSSSCG00000054759, ENSSSCG00000031514, ENSSSCG00000055606, ENSSSCG00000033377, ENSSSCG00000010496, ENSSSCG00000010651, ENSSSCG00000002628, ENSSSCG00000035161, ENSSSCG00000021704, ENSSSCG00000003710, ENSSSCG00000025228, ENSSSCG00000029943, ENSSSCG00000008986, ENSSSCG00000057114, ENSSSCG00000010544, ENSSSCG00000009714, ENSSSCG00000007991,…
KEGG_PATHWAY	ssc00565:Ether lipid metabolism	43	0.24114	0.00426656	ENSSSCG00000036504, ENSSSCG00000034429, ENSSSCG00000030262, ENSSSCG00000029070, ENSSSCG00000053405, ENSSSCG00000016912, ENSSSCG00000030643, ENSSSCG00000025109, ENSSSCG00000003839, ENSSSCG00000002828, ENSSSCG00000000864, ENSSSCG00000040569, ENSSSCG00000029501, ENSSSCG00000003499, ENSSSCG00000023983, ENSSSCG00000033887, ENSSSCG00000038619, ENSSSCG00000034756, ENSSSCG00000003494, ENSSSCG00000027287,…
KEGG_PATHWAY	ssc04072:Phospholipase D signaling pathway	123	0.689771	0.00448347	ENSSSCG00000008578, ENSSSCG00000007520, ENSSSCG00000022080, ENSSSCG00000056133, ENSSSCG00000035397, ENSSSCG00000016912, ENSSSCG00000030425, ENSSSCG00000030547, ENSSSCG00000015395, ENSSSCG00000003839, ENSSSCG00000013252, ENSSSCG00000002989, ENSSSCG00000005738, ENSSSCG00000013490, ENSSSCG00000027127, ENSSSCG00000009431, ENSSSCG00000009432, ENSSSCG00000005457, ENSSSCG00000007356, ENSSSCG00000003395,…
GOTERM_CC_DIRECT	GO:0005741~mitochondrial outer membrane	132	0.740242	0.000472511	ENSSSCG00000006157, ENSSSCG00000006552, ENSSSCG00000010258, ENSSSCG00000032684, ENSSSCG00000004373, ENSSSCG00000056374, ENSSSCG00000059521, ENSSSCG00000009828, ENSSSCG00000010253, ENSSSCG00000015784, ENSSSCG00000039878, ENSSSCG00000034622, ENSSSCG00000003434, ENSSSCG00000004765, ENSSSCG00000003710, ENSSSCG00000024655, ENSSSCG00000003155, ENSSSCG00000025744, ENSSSCG00000025589, ENSSSCG00000038938,…
KEGG_PATHWAY	ssc04070:Phosphatidylinositol signaling system	81	0.45424	0.00476056	ENSSSCG00000003000, ENSSSCG00000000370, ENSSSCG00000011546, ENSSSCG00000012315, ENSSSCG00000016958, ENSSSCG00000027176, ENSSSCG00000012035, ENSSSCG00000032846, ENSSSCG00000011141, ENSSSCG00000030547, ENSSSCG00000014970, ENSSSCG00000017642, ENSSSCG00000026517, ENSSSCG00000040100, ENSSSCG00000011390, ENSSSCG00000013490, ENSSSCG00000009231, ENSSSCG00000006626, ENSSSCG00000022550, ENSSSCG00000009431,…
KEGG_PATHWAY	ssc05205:Proteoglycans in cancer	165	0.925303	0.00489094	ENSSSCG00000010535, ENSSSCG00000000293, ENSSSCG00000022080, ENSSSCG00000003040, ENSSSCG00000009828, ENSSSCG00000016635, ENSSSCG00000035397, ENSSSCG00000016634, ENSSSCG00000012034, ENSSSCG00000011101, ENSSSCG00000001814, ENSSSCG00000026958, ENSSSCG00000016364, ENSSSCG00000002989, ENSSSCG00000027127, ENSSSCG00000010816, ENSSSCG00000027801, ENSSSCG00000007356, ENSSSCG00000009679, ENSSSCG00000003395,…
KEGG_PATHWAY	ssc04928:Parathyroid hormone synthesis, secretion and action	95	0.53275	0.00489994	ENSSSCG00000008578, ENSSSCG00000007520, ENSSSCG00000007486, ENSSSCG00000029279, ENSSSCG00000022080, ENSSSCG00000003040, ENSSSCG00000013642, ENSSSCG00000014336, ENSSSCG00000037535, ENSSSCG00000032643, ENSSSCG00000055767, ENSSSCG00000058919, ENSSSCG00000038076, ENSSSCG00000024453, ENSSSCG00000006824, ENSSSCG00000062134, ENSSSCG00000062696, ENSSSCG00000016929, ENSSSCG00000011878, ENSSSCG00000007950,…
KEGG_PATHWAY	ssc04512:ECM-receptor interaction	77	0.431808	0.0050714	ENSSSCG00000031035, ENSSSCG00000000293, ENSSSCG00000032761, ENSSSCG00000011942, ENSSSCG00000027331, ENSSSCG00000015507, ENSSSCG00000015508, ENSSSCG00000017569, ENSSSCG00000015426, ENSSSCG00000033894, ENSSSCG00000011101, ENSSSCG00000016244, ENSSSCG00000038594, ENSSSCG00000027801, ENSSSCG00000003514, ENSSSCG00000028730, ENSSSCG00000004961, ENSSSCG00000006666, ENSSSCG00000023322, ENSSSCG00000044700,…
KEGG_PATHWAY	ssc04066:HIF-1 signaling pathway	91	0.510319	0.00528684	ENSSSCG00000028420, ENSSSCG00000016958, ENSSSCG00000013448, ENSSSCG00000010252, ENSSSCG00000013566, ENSSSCG00000010253, ENSSSCG00000038300, ENSSSCG00000038466, ENSSSCG00000011104, ENSSSCG00000013363, ENSSSCG00000032963, ENSSSCG00000013366, ENSSSCG00000001738, ENSSSCG00000037144, ENSSSCG00000008061, ENSSSCG00000002989, ENSSSCG00000008261, ENSSSCG00000027127, ENSSSCG00000061442, ENSSSCG00000062696,…
KEGG_PATHWAY	ssc04911:Insulin secretion	73	0.409376	0.00538467	ENSSSCG00000008578, ENSSSCG00000007520, ENSSSCG00000029279, ENSSSCG00000034868, ENSSSCG00000006391, ENSSSCG00000017005, ENSSSCG00000016751, ENSSSCG00000014213, ENSSSCG00000042162, ENSSSCG00000038076, ENSSSCG00000022672, ENSSSCG00000006740, ENSSSCG00000007950, ENSSSCG00000006542, ENSSSCG00000026176, ENSSSCG00000016726, ENSSSCG00000029240, ENSSSCG00000059058, ENSSSCG00000015959, ENSSSCG00000010142,…
GOTERM_MF_DIRECT	GO:0061629~RNA polymerase II-specific DNA-binding transcription factor binding	116	0.650516	0.00016126	ENSSSCG00000038948, ENSSSCG00000006274, ENSSSCG00000040109, ENSSSCG00000013643, ENSSSCG00000031912, ENSSSCG00000030820, ENSSSCG00000031356, ENSSSCG00000002508, ENSSSCG00000027409, ENSSSCG00000024419, ENSSSCG00000002467, ENSSSCG00000004524, ENSSSCG00000031080, ENSSSCG00000039080, ENSSSCG00000011996, ENSSSCG00000031988, ENSSSCG00000031503, ENSSSCG00000014349, ENSSSCG00000016883, ENSSSCG00000034730,…
KEGG_PATHWAY	ssc04923:Regulation of lipolysis in adipocytes	50	0.280395	0.00556068	ENSSSCG00000008578, ENSSSCG00000007520, ENSSSCG00000016958, ENSSSCG00000016718, ENSSSCG00000015821, ENSSSCG00000013566, ENSSSCG00000002989, ENSSSCG00000006749, ENSSSCG00000024134, ENSSSCG00000061442, ENSSSCG00000006824, ENSSSCG00000005533, ENSSSCG00000007950, ENSSSCG00000011557, ENSSSCG00000003395, ENSSSCG00000010429, ENSSSCG00000016726, ENSSSCG00000052586, ENSSSCG00000030413, ENSSSCG00000013771,…
KEGG_PATHWAY	ssc04666:Fc gamma R-mediated phagocytosis	80	0.448632	0.00560159	ENSSSCG00000009821, ENSSSCG00000016958, ENSSSCG00000006350, ENSSSCG00000007240, ENSSSCG00000016912, ENSSSCG00000030425, ENSSSCG00000030547, ENSSSCG00000038989, ENSSSCG00000015353, ENSSSCG00000003839, ENSSSCG00000021944, ENSSSCG00000002989, ENSSSCG00000013490, ENSSSCG00000024453, ENSSSCG00000004404, ENSSSCG00000024136, ENSSSCG00000005012, ENSSSCG00000007356, ENSSSCG00000036317, ENSSSCG00000003395,…
GOTERM_MF_DIRECT	GO:0005525~GTP binding	295	1.65433	0.000172234	ENSSSCG00000007520, ENSSSCG00000038026, ENSSSCG00000037735, ENSSSCG00000031874, ENSSSCG00000056934, ENSSSCG00000031631, ENSSSCG00000024418, ENSSSCG00000022358, ENSSSCG00000008180, ENSSSCG00000063342, ENSSSCG00000021944, ENSSSCG00000010260, ENSSSCG00000038035, ENSSSCG00000027806, ENSSSCG00000021383, ENSSSCG00000029544, ENSSSCG00000004489, ENSSSCG00000007513, ENSSSCG00000006785, ENSSSCG00000009039,…
GOTERM_MF_DIRECT	GO:0004252~serine-type endopeptidase activity	168	0.942127	0.00018624	ENSSSCG00000008853, ENSSSCG00000010259, ENSSSCG00000007760, ENSSSCG00000029675, ENSSSCG00000007083, ENSSSCG00000016478, ENSSSCG00000016484, ENSSSCG00000002749, ENSSSCG00000001817, ENSSSCG00000016243, ENSSSCG00000013252, ENSSSCG00000016485, ENSSSCG00000023849, ENSSSCG00000039882, ENSSSCG00000040182, ENSSSCG00000008062, ENSSSCG00000008063, ENSSSCG00000028338, ENSSSCG00000007998, ENSSSCG00000001770,…
GOTERM_CC_DIRECT	GO:0031410~cytoplasmic vesicle	148	0.829969	0.00061873	ENSSSCG00000000293, ENSSSCG00000035715, ENSSSCG00000010534, ENSSSCG00000016635, ENSSSCG00000017602, ENSSSCG00000016634, ENSSSCG00000001818, ENSSSCG00000063342, ENSSSCG00000021944, ENSSSCG00000020736, ENSSSCG00000031518, ENSSSCG00000037065, ENSSSCG00000062531, ENSSSCG00000024771, ENSSSCG00000023204, ENSSSCG00000004486, ENSSSCG00000004244, ENSSSCG00000009951, ENSSSCG00000007116, ENSSSCG00000027541,…
GOTERM_CC_DIRECT	GO:0000922~spindle pole	89	0.499103	0.000653676	ENSSSCG00000011426, ENSSSCG00000010896, ENSSSCG00000007200, ENSSSCG00000030186, ENSSSCG00000010737, ENSSSCG00000025152, ENSSSCG00000025151, ENSSSCG00000055606, ENSSSCG00000013249, ENSSSCG00000010773, ENSSSCG00000014298, ENSSSCG00000000920, ENSSSCG00000028613, ENSSSCG00000002620, ENSSSCG00000009077, ENSSSCG00000003552, ENSSSCG00000009553, ENSSSCG00000006864, ENSSSCG00000021784, ENSSSCG00000007235,…
GOTERM_CC_DIRECT	GO:0030018~Z disc	81	0.45424	0.000668857	ENSSSCG00000036724, ENSSSCG00000061647, ENSSSCG00000009625, ENSSSCG00000029311, ENSSSCG00000040507, ENSSSCG00000006390, ENSSSCG00000039557, ENSSSCG00000010493, ENSSSCG00000036402, ENSSSCG00000035952, ENSSSCG00000015273, ENSSSCG00000009192, ENSSSCG00000020976, ENSSSCG00000004728, ENSSSCG00000009111, ENSSSCG00000002029, ENSSSCG00000003156, ENSSSCG00000008147, ENSSSCG00000010304, ENSSSCG00000006344,…
GOTERM_CC_DIRECT	GO:0000776~kinetochore	104	0.583221	0.000684909	ENSSSCG00000009828, ENSSSCG00000053306, ENSSSCG00000055606, ENSSSCG00000013249, ENSSSCG00000032601, ENSSSCG00000062012, ENSSSCG00000000444, ENSSSCG00000001776, ENSSSCG00000025980, ENSSSCG00000003673, ENSSSCG00000008222, ENSSSCG00000021784, ENSSSCG00000011997, ENSSSCG00000002340, ENSSSCG00000016925, ENSSSCG00000038895, ENSSSCG00000011236, ENSSSCG00000034611, ENSSSCG00000017732, ENSSSCG00000011233,…
KEGG_PATHWAY	ssc04961:Endocrine and other factor-regulated calcium reabsorption	45	0.252355	0.00678424	ENSSSCG00000007520, ENSSSCG00000027030, ENSSSCG00000011326, ENSSSCG00000006296, ENSSSCG00000006391, ENSSSCG00000033674, ENSSSCG00000015273, ENSSSCG00000013394, ENSSSCG00000024437, ENSSSCG00000022659, ENSSSCG00000040920, ENSSSCG00000062134, ENSSSCG00000003199, ENSSSCG00000029567, ENSSSCG00000003256, ENSSSCG00000006125, ENSSSCG00000032312, ENSSSCG00000006740, ENSSSCG00000007950, ENSSSCG00000007058,…
GOTERM_BP_DIRECT	GO:0006897~endocytosis	107	0.600045	4.43098e-05	ENSSSCG00000003680, ENSSSCG00000005585, ENSSSCG00000008337, ENSSSCG00000050398, ENSSSCG00000015302, ENSSSCG00000024418, ENSSSCG00000040220, ENSSSCG00000021821, ENSSSCG00000006308, ENSSSCG00000009672, ENSSSCG00000008583, ENSSSCG00000007513, ENSSSCG00000007478, ENSSSCG00000006263, ENSSSCG00000030535, ENSSSCG00000038811, ENSSSCG00000003707, ENSSSCG00000021956, ENSSSCG00000004758, ENSSSCG00000022804,…
GOTERM_CC_DIRECT	GO:0000785~chromatin	263	1.47488	0.000760293	ENSSSCG00000040905, ENSSSCG00000005101, ENSSSCG00000036408, ENSSSCG00000034229, ENSSSCG00000009704, ENSSSCG00000015820, ENSSSCG00000036400, ENSSSCG00000014177, ENSSSCG00000034347, ENSSSCG00000002508, ENSSSCG00000002743, ENSSSCG00000008981, ENSSSCG00000009037, ENSSSCG00000004247, ENSSSCG00000009711, ENSSSCG00000006540, ENSSSCG00000016925, ENSSSCG00000015952, ENSSSCG00000031988, ENSSSCG00000013772,…
KEGG_PATHWAY	ssc04110:Cell cycle	126	0.706595	0.0072362	ENSSSCG00000027251, ENSSSCG00000011624, ENSSSCG00000006274, ENSSSCG00000006273, ENSSSCG00000013643, ENSSSCG00000015668, ENSSSCG00000015427, ENSSSCG00000014298, ENSSSCG00000056538, ENSSSCG00000034864, ENSSSCG00000025902, ENSSSCG00000037066, ENSSSCG00000009670, ENSSSCG00000010816, ENSSSCG00000004524, ENSSSCG00000001654, ENSSSCG00000024413, ENSSSCG00000042522, ENSSSCG00000021664, ENSSSCG00000008105,…
KEGG_PATHWAY	ssc04310:Wnt signaling pathway	139	0.779498	0.0073005	ENSSSCG00000022080, ENSSSCG00000031912, ENSSSCG00000039875, ENSSSCG00000011620, ENSSSCG00000023329, ENSSSCG00000026958, ENSSSCG00000010380, ENSSSCG00000021944, ENSSSCG00000004524, ENSSSCG00000007515, ENSSSCG00000023204, ENSSSCG00000007477, ENSSSCG00000009679, ENSSSCG00000002340, ENSSSCG00000006780, ENSSSCG00000006383, ENSSSCG00000007197, ENSSSCG00000010428, ENSSSCG00000008629, ENSSSCG00000005291,…
KEGG_PATHWAY	ssc04722:Neurotrophin signaling pathway	99	0.555182	0.00749037	ENSSSCG00000026041, ENSSSCG00000016918, ENSSSCG00000022080, ENSSSCG00000031076, ENSSSCG00000003160, ENSSSCG00000056133, ENSSSCG00000031912, ENSSSCG00000013494, ENSSSCG00000010380, ENSSSCG00000002989, ENSSSCG00000027127, ENSSSCG00000024377, ENSSSCG00000003558, ENSSSCG00000006785, ENSSSCG00000007356, ENSSSCG00000000160, ENSSSCG00000009833, ENSSSCG00000002340, ENSSSCG00000003395, ENSSSCG00000030413,…
KEGG_PATHWAY	ssc05167:Kaposi sarcoma-associated herpesvirus infection	158	0.886048	0.00757068	ENSSSCG00000013648, ENSSSCG00000016916, ENSSSCG00000007240, ENSSSCG00000031912, ENSSSCG00000055846, ENSSSCG00000031118, ENSSSCG00000018016, ENSSSCG00000052616, ENSSSCG00000037583, ENSSSCG00000010380, ENSSSCG00000002989, ENSSSCG00000027127, ENSSSCG00000024771, ENSSSCG00000005215, ENSSSCG00000000682, ENSSSCG00000020970, ENSSSCG00000005058, ENSSSCG00000007356, ENSSSCG00000007477, ENSSSCG00000011877,…
KEGG_PATHWAY	ssc04137:Mitophagy - animal	85	0.476671	0.00774523	ENSSSCG00000011822, ENSSSCG00000006354, ENSSSCG00000009228, ENSSSCG00000025791, ENSSSCG00000037653, ENSSSCG00000033295, ENSSSCG00000014016, ENSSSCG00000035397, ENSSSCG00000007281, ENSSSCG00000031912, ENSSSCG00000035357, ENSSSCG00000039285, ENSSSCG00000002707, ENSSSCG00000010380, ENSSSCG00000002822, ENSSSCG00000002701, ENSSSCG00000000645, ENSSSCG00000037263, ENSSSCG00000003434, ENSSSCG00000027443,…
GOTERM_CC_DIRECT	GO:0031965~nuclear membrane	146	0.818753	0.000825792	ENSSSCG00000029430, ENSSSCG00000030386, ENSSSCG00000008336, ENSSSCG00000006552, ENSSSCG00000035715, ENSSSCG00000031077, ENSSSCG00000035956, ENSSSCG00000036005, ENSSSCG00000015423, ENSSSCG00000023724, ENSSSCG00000021946, ENSSSCG00000009396, ENSSSCG00000021384, ENSSSCG00000025744, ENSSSCG00000003393, ENSSSCG00000034858, ENSSSCG00000006260, ENSSSCG00000039984, ENSSSCG00000033123, ENSSSCG00000037845,…
KEGG_PATHWAY	ssc04150:mTOR signaling pathway	125	0.700987	0.00821126	ENSSSCG00000022080, ENSSSCG00000054115, ENSSSCG00000026958, ENSSSCG00000002989, ENSSSCG00000027127, ENSSSCG00000003558, ENSSSCG00000009397, ENSSSCG00000009793, ENSSSCG00000007359, ENSSSCG00000009679, ENSSSCG00000008624, ENSSSCG00000003395, ENSSSCG00000029169, ENSSSCG00000006780, ENSSSCG00000006263, ENSSSCG00000005174, ENSSSCG00000010548, ENSSSCG00000033001, ENSSSCG00000030413, ENSSSCG00000026969,…
KEGG_PATHWAY	ssc00270:Cysteine and methionine metabolism	48	0.269179	0.00828613	ENSSSCG00000010337, ENSSSCG00000005287, ENSSSCG00000009425, ENSSSCG00000007287, ENSSSCG00000057522, ENSSSCG00000004392, ENSSSCG00000010537, ENSSSCG00000055869, ENSSSCG00000038325, ENSSSCG00000013363, ENSSSCG00000032985, ENSSSCG00000033214, ENSSSCG00000013366, ENSSSCG00000036865, ENSSSCG00000021229, ENSSSCG00000006925, ENSSSCG00000009870, ENSSSCG00000025486, ENSSSCG00000003139, ENSSSCG00000005135,…
KEGG_PATHWAY	ssc05231:Choline metabolism in cancer	81	0.45424	0.00836892	ENSSSCG00000009228, ENSSSCG00000000370, ENSSSCG00000016958, ENSSSCG00000007043, ENSSSCG00000031912, ENSSSCG00000016912, ENSSSCG00000030547, ENSSSCG00000016434, ENSSSCG00000003839, ENSSSCG00000046003, ENSSSCG00000010380, ENSSSCG00000021944, ENSSSCG00000002989, ENSSSCG00000005738, ENSSSCG00000008140, ENSSSCG00000013490, ENSSSCG00000024453, ENSSSCG00000004404, ENSSSCG00000027127, ENSSSCG00000022550,…
KEGG_PATHWAY	ssc04918:Thyroid hormone synthesis	63	0.353297	0.0085068	ENSSSCG00000008578, ENSSSCG00000007520, ENSSSCG00000004093, ENSSSCG00000006391, ENSSSCG00000014020, ENSSSCG00000000849, ENSSSCG00000013890, ENSSSCG00000038076, ENSSSCG00000006749, ENSSSCG00000040746, ENSSSCG00000023686, ENSSSCG00000006740, ENSSSCG00000007950, ENSSSCG00000036438, ENSSSCG00000016726, ENSSSCG00000059058, ENSSSCG00000008948, ENSSSCG00000017932, ENSSSCG00000011676, ENSSSCG00000013771,…
KEGG_PATHWAY	ssc04510:Focal adhesion	160	0.897263	0.008647	ENSSSCG00000011867, ENSSSCG00000000293, ENSSSCG00000022080, ENSSSCG00000009828, ENSSSCG00000056133, ENSSSCG00000016635, ENSSSCG00000017569, ENSSSCG00000031912, ENSSSCG00000016634, ENSSSCG00000015426, ENSSSCG00000030547, ENSSSCG00000036402, ENSSSCG00000016751, ENSSSCG00000033894, ENSSSCG00000011101, ENSSSCG00000027529, ENSSSCG00000016244, ENSSSCG00000010380, ENSSSCG00000021944, ENSSSCG00000002989,…
KEGG_PATHWAY	ssc05211:Renal cell carcinoma	59	0.330866	0.00897793	ENSSSCG00000016958, ENSSSCG00000031912, ENSSSCG00000011104, ENSSSCG00000038989, ENSSSCG00000008061, ENSSSCG00000002989, ENSSSCG00000024453, ENSSSCG00000027127, ENSSSCG00000010816, ENSSSCG00000002385, ENSSSCG00000006467, ENSSSCG00000001695, ENSSSCG00000006785, ENSSSCG00000005015, ENSSSCG00000007951, ENSSSCG00000032477, ENSSSCG00000003395, ENSSSCG00000032595, ENSSSCG00000005096, ENSSSCG00000024351,…
KEGG_PATHWAY	ssc04727:GABAergic synapse	77	0.431808	0.00902973	ENSSSCG00000008578, ENSSSCG00000032124, ENSSSCG00000053185, ENSSSCG00000015545, ENSSSCG00000000807, ENSSSCG00000000808, ENSSSCG00000038547, ENSSSCG00000034192, ENSSSCG00000002707, ENSSSCG00000037583, ENSSSCG00000016083, ENSSSCG00000000645, ENSSSCG00000021902, ENSSSCG00000006824, ENSSSCG00000000401, ENSSSCG00000007437, ENSSSCG00000022233, ENSSSCG00000000682, ENSSSCG00000007950, ENSSSCG00000016726,…
KEGG_PATHWAY	ssc05204:Chemical carcinogenesis - DNA adducts	51	0.286003	0.00979467	ENSSSCG00000061845, ENSSSCG00000031111, ENSSSCG00000035836, ENSSSCG00000010853, ENSSSCG00000008935, ENSSSCG00000054715, ENSSSCG00000030546, ENSSSCG00000055326, ENSSSCG00000040980, ENSSSCG00000053507, ENSSSCG00000009194, ENSSSCG00000002627, ENSSSCG00000023320, ENSSSCG00000022351, ENSSSCG00000006821, ENSSSCG00000010546, ENSSSCG00000053199, ENSSSCG00000034976, ENSSSCG00000033844, ENSSSCG00000034735,…
KEGG_PATHWAY	ssc00430:Taurine and hypotaurine metabolism	21	0.117766	0.0100747	ENSSSCG00000038607, ENSSSCG00000005398, ENSSSCG00000006320, ENSSSCG00000057522, ENSSSCG00000007285, ENSSSCG00000031360, ENSSSCG00000010055, ENSSSCG00000035245, ENSSSCG00000036234, ENSSSCG00000015266, ENSSSCG00000015267, ENSSSCG00000010056, ENSSSCG00000015268, ENSSSCG00000038171, ENSSSCG00000017883, ENSSSCG00000000259, ENSSSCG00000022759, ENSSSCG00000011060, ENSSSCG00000006702, ENSSSCG00000023472,…
KEGG_PATHWAY	ssc05132:Salmonella infection	199	1.11597	0.010262	ENSSSCG00000009821, ENSSSCG00000031077, ENSSSCG00000015948, ENSSSCG00000033937, ENSSSCG00000022919, ENSSSCG00000036402, ENSSSCG00000010380, ENSSSCG00000001659, ENSSSCG00000002989, ENSSSCG00000027127, ENSSSCG00000000444, ENSSSCG00000020970, ENSSSCG00000005453, ENSSSCG00000028475, ENSSSCG00000003395, ENSSSCG00000013779, ENSSSCG00000059894, ENSSSCG00000008629, ENSSSCG00000015710, ENSSSCG00000030535,…
GOTERM_CC_DIRECT	GO:0031514~motile cilium	75	0.420592	0.000983914	ENSSSCG00000004055, ENSSSCG00000007364, ENSSSCG00000028184, ENSSSCG00000025152, ENSSSCG00000033937, ENSSSCG00000027571, ENSSSCG00000039238, ENSSSCG00000058838, ENSSSCG00000013363, ENSSSCG00000017884, ENSSSCG00000033377, ENSSSCG00000010298, ENSSSCG00000017963, ENSSSCG00000016511, ENSSSCG00000032929, ENSSSCG00000003633, ENSSSCG00000009079, ENSSSCG00000004601, ENSSSCG00000006305, ENSSSCG00000002386,…
GOTERM_CC_DIRECT	GO:0005938~cell cortex	98	0.549574	0.00100571	ENSSSCG00000034503, ENSSSCG00000022080, ENSSSCG00000017728, ENSSSCG00000007084, ENSSSCG00000016634, ENSSSCG00000036402, ENSSSCG00000011103, ENSSSCG00000034863, ENSSSCG00000032842, ENSSSCG00000001814, ENSSSCG00000016123, ENSSSCG00000000600, ENSSSCG00000021427, ENSSSCG00000002989, ENSSSCG00000009793, ENSSSCG00000008585, ENSSSCG00000005699, ENSSSCG00000023204, ENSSSCG00000022233, ENSSSCG00000002340,…
GOTERM_MF_DIRECT	GO:0000287~magnesium ion binding	172	0.964558	0.000279841	ENSSSCG00000026041, ENSSSCG00000008613, ENSSSCG00000010016, ENSSSCG00000006550, ENSSSCG00000011501, ENSSSCG00000025470, ENSSSCG00000010132, ENSSSCG00000015305, ENSSSCG00000029391, ENSSSCG00000058838, ENSSSCG00000016873, ENSSSCG00000035037, ENSSSCG00000030820, ENSSSCG00000011101, ENSSSCG00000017573, ENSSSCG00000002628, ENSSSCG00000000847, ENSSSCG00000022912, ENSSSCG00000002902, ENSSSCG00000004921,…
GOTERM_BP_DIRECT	GO:0030198~extracellular matrix organization	133	0.74585	6.09786e-05	ENSSSCG00000010535, ENSSSCG00000004252, ENSSSCG00000029675, ENSSSCG00000012314, ENSSSCG00000010256, ENSSSCG00000016244, ENSSSCG00000027801, ENSSSCG00000005338, ENSSSCG00000002341, ENSSSCG00000006940, ENSSSCG00000023322, ENSSSCG00000044700, ENSSSCG00000008501, ENSSSCG00000014988, ENSSSCG00000014984, ENSSSCG00000014985, ENSSSCG00000014987, ENSSSCG00000011632, ENSSSCG00000016245, ENSSSCG00000033641,…
GOTERM_MF_DIRECT	GO:0051015~actin filament binding	185	1.03746	0.00029286	ENSSSCG00000009821, ENSSSCG00000034503, ENSSSCG00000006431, ENSSSCG00000009944, ENSSSCG00000017728, ENSSSCG00000006395, ENSSSCG00000014339, ENSSSCG00000007085, ENSSSCG00000013884, ENSSSCG00000010651, ENSSSCG00000001814, ENSSSCG00000062096, ENSSSCG00000027407, ENSSSCG00000021821, ENSSSCG00000024416, ENSSSCG00000036495, ENSSSCG00000020736, ENSSSCG00000008340, ENSSSCG00000006307, ENSSSCG00000025502,…
KEGG_PATHWAY	ssc05022:Pathways of neurodegeneration - multiple diseases	366	2.05249	0.0108525	ENSSSCG00000026041, ENSSSCG00000038826, ENSSSCG00000054196, ENSSSCG00000054516, ENSSSCG00000039235, ENSSSCG00000022919, ENSSSCG00000016599, ENSSSCG00000023329, ENSSSCG00000026958, ENSSSCG00000003717, ENSSSCG00000015034, ENSSSCG00000010380, ENSSSCG00000001659, ENSSSCG00000027127, ENSSSCG00000000444, ENSSSCG00000002502, ENSSSCG00000007514, ENSSSCG00000023204, ENSSSCG00000020970, ENSSSCG00000060404,…
GOTERM_BP_DIRECT	GO:0016477~cell migration	166	0.930911	6.71805e-05	ENSSSCG00000022081, ENSSSCG00000031474, ENSSSCG00000022080, ENSSSCG00000014339, ENSSSCG00000053306, ENSSSCG00000012034, ENSSSCG00000016234, ENSSSCG00000031356, ENSSSCG00000011101, ENSSSCG00000023329, ENSSSCG00000040220, ENSSSCG00000016364, ENSSSCG00000006947, ENSSSCG00000010816, ENSSSCG00000027801, ENSSSCG00000003035, ENSSSCG00000023445, ENSSSCG00000024655, ENSSSCG00000008103, ENSSSCG00000007116,…
KEGG_PATHWAY	ssc00010:Glycolysis / Gluconeogenesis	54	0.302826	0.0112875	ENSSSCG00000007286, ENSSSCG00000010252, ENSSSCG00000010253, ENSSSCG00000038300, ENSSSCG00000013363, ENSSSCG00000016751, ENSSSCG00000013366, ENSSSCG00000001738, ENSSSCG00000008261, ENSSSCG00000015030, ENSSSCG00000000685, ENSSSCG00000001930, ENSSSCG00000010947, ENSSSCG00000028197, ENSSSCG00000039425, ENSSSCG00000011158, ENSSSCG00000010664, ENSSSCG00000032556, ENSSSCG00000016720, ENSSSCG00000001925,…
KEGG_PATHWAY	ssc04927:Cortisol synthesis and secretion	54	0.302826	0.0112875	ENSSSCG00000008578, ENSSSCG00000034942, ENSSSCG00000007520, ENSSSCG00000029279, ENSSSCG00000025273, ENSSSCG00000034266, ENSSSCG00000001810, ENSSSCG00000038076, ENSSSCG00000000082, ENSSSCG00000007950, ENSSSCG00000011755, ENSSSCG00000009759, ENSSSCG00000016726, ENSSSCG00000059058, ENSSSCG00000039227, ENSSSCG00000010184, ENSSSCG00000013330, ENSSSCG00000013771, ENSSSCG00000016520, ENSSSCG00000033763,…
KEGG_PATHWAY	ssc04540:Gap junction	72	0.403769	0.0113917	ENSSSCG00000008578, ENSSSCG00000007520, ENSSSCG00000010214, ENSSSCG00000029037, ENSSSCG00000029279, ENSSSCG00000031076, ENSSSCG00000029077, ENSSSCG00000052017, ENSSSCG00000024613, ENSSSCG00000038992, ENSSSCG00000024453, ENSSSCG00000027127, ENSSSCG00000006824, ENSSSCG00000005457, ENSSSCG00000029865, ENSSSCG00000005015, ENSSSCG00000032477, ENSSSCG00000007950, ENSSSCG00000008866, ENSSSCG00000004241,…
KEGG_PATHWAY	ssc00562:Inositol phosphate metabolism	61	0.342082	0.0119767	ENSSSCG00000003000, ENSSSCG00000011546, ENSSSCG00000012315, ENSSSCG00000027176, ENSSSCG00000012035, ENSSSCG00000030547, ENSSSCG00000014970, ENSSSCG00000017642, ENSSSCG00000030345, ENSSSCG00000040100, ENSSSCG00000030707, ENSSSCG00000026718, ENSSSCG00000013490, ENSSSCG00000006626, ENSSSCG00000004405, ENSSSCG00000000685, ENSSSCG00000009994, ENSSSCG00000040863, ENSSSCG00000029744, ENSSSCG00000007356,…
KEGG_PATHWAY	ssc04960:Aldosterone-regulated sodium reabsorption	34	0.190668	0.012265	ENSSSCG00000006296, ENSSSCG00000016958, ENSSSCG00000013900, ENSSSCG00000037719, ENSSSCG00000006391, ENSSSCG00000013566, ENSSSCG00000000707, ENSSSCG00000033674, ENSSSCG00000021203, ENSSSCG00000040682, ENSSSCG00000025729, ENSSSCG00000010081, ENSSSCG00000062214, ENSSSCG00000007836, ENSSSCG00000044108, ENSSSCG00000003256, ENSSSCG00000021443, ENSSSCG00000006740, ENSSSCG00000003395, ENSSSCG00000011676,…
KEGG_PATHWAY	ssc05210:Colorectal cancer	75	0.420592	0.0123009	ENSSSCG00000009228, ENSSSCG00000022080, ENSSSCG00000011226, ENSSSCG00000016958, ENSSSCG00000005382, ENSSSCG00000031912, ENSSSCG00000016714, ENSSSCG00000013243, ENSSSCG00000023329, ENSSSCG00000020931, ENSSSCG00000010380, ENSSSCG00000037066, ENSSSCG00000021944, ENSSSCG00000002989, ENSSSCG00000005738, ENSSSCG00000024453, ENSSSCG00000027127, ENSSSCG00000010816, ENSSSCG00000004524, ENSSSCG00000062696,…
KEGG_PATHWAY	ssc00514:Other types of O-glycan biosynthesis	42	0.235532	0.0125104	ENSSSCG00000011504, ENSSSCG00000007244, ENSSSCG00000015907, ENSSSCG00000025770, ENSSSCG00000009705, ENSSSCG00000021805, ENSSSCG00000035454, ENSSSCG00000013403, ENSSSCG00000035414, ENSSSCG00000002306, ENSSSCG00000011195, ENSSSCG00000030209, ENSSSCG00000005716, ENSSSCG00000008141, ENSSSCG00000017072, ENSSSCG00000028879, ENSSSCG00000022671, ENSSSCG00000005379, ENSSSCG00000028632, ENSSSCG00000009335,…
KEGG_PATHWAY	ssc04010:MAPK signaling pathway	230	1.28982	0.0130634	ENSSSCG00000026041, ENSSSCG00000016918, ENSSSCG00000011226, ENSSSCG00000031076, ENSSSCG00000003160, ENSSSCG00000032967, ENSSSCG00000039236, ENSSSCG00000036520, ENSSSCG00000038701, ENSSSCG00000010380, ENSSSCG00000037066, ENSSSCG00000021944, ENSSSCG00000002989, ENSSSCG00000027127, ENSSSCG00000010816, ENSSSCG00000006785, ENSSSCG00000001771, ENSSSCG00000007198, ENSSSCG00000008509, ENSSSCG00000013771,…
AOTD Landrace
Category	Term	Count	%	PValue	Genes
KEGG_PATHWAY	ssc00590:Arachidonic acid metabolism	23	1.14713	3.13e-08	ENSSSCG00000010546, ENSSSCG00000060427, ENSSSCG00000062639, ENSSSCG00000061845, ENSSSCG00000010404, ENSSSCG00000031111, ENSSSCG00000058016, ENSSSCG00000007463, ENSSSCG00000058563, ENSSSCG00000010780, ENSSSCG00000010055, ENSSSCG00000020706, ENSSSCG00000055326, ENSSSCG00000059716, ENSSSCG00000010056, ENSSSCG00000010023, ENSSSCG00000035347, ENSSSCG00000012053, ENSSSCG00000010291, ENSSSCG00000057140,…
KEGG_PATHWAY	ssc01100:Metabolic pathways	172	8.57855	3.42e-07	ENSSSCG00000009942, ENSSSCG00000009667, ENSSSCG00000010535, ENSSSCG00000010657, ENSSSCG00000061845, ENSSSCG00000031111, ENSSSCG00000007486, ENSSSCG00000035836, ENSSSCG00000009705, ENSSSCG00000026044, ENSSSCG00000010658, ENSSSCG00000010537, ENSSSCG00000010659, ENSSSCG00000009708, ENSSSCG00000010252, ENSSSCG00000012035, ENSSSCG00000010495, ENSSSCG00000010132, ENSSSCG00000010253, ENSSSCG00000055326,…
KEGG_PATHWAY	ssc05204:Chemical carcinogenesis - DNA adducts	17	0.84788	5.82e-06	ENSSSCG00000010546, ENSSSCG00000060427, ENSSSCG00000062639, ENSSSCG00000061845, ENSSSCG00000031111, ENSSSCG00000058016, ENSSSCG00000035836, ENSSSCG00000058563, ENSSSCG00000030271, ENSSSCG00000010065, ENSSSCG00000010780, ENSSSCG00000020706, ENSSSCG00000055326, ENSSSCG00000059716, ENSSSCG00000035347, ENSSSCG00000022351, ENSSSCG00000057140
GOTERM_MF_DIRECT	GO:0030414~peptidase inhibitor activity	10	0.498753	1.46e-05	ENSSSCG00000007421, ENSSSCG00000022290, ENSSSCG00000007384, ENSSSCG00000039573, ENSSSCG00000035053, ENSSSCG00000051240, ENSSSCG00000029121, ENSSSCG00000033003, ENSSSCG00000022258, ENSSSCG00000033675
GOTERM_MF_DIRECT	GO:0004090~carbonyl reductase (NADPH) activity	8	0.399002	2.16e-05	ENSSSCG00000060427, ENSSSCG00000062639, ENSSSCG00000035405, ENSSSCG00000031111, ENSSSCG00000052860, ENSSSCG00000012053, ENSSSCG00000020706, ENSSSCG00000057140
KEGG_PATHWAY	ssc04020:Calcium signaling pathway	37	1.84539	0.000382	ENSSSCG00000007026, ENSSSCG00000007520, ENSSSCG00000010459, ENSSSCG00000010698, ENSSSCG00000010054, ENSSSCG00000010330, ENSSSCG00000034386, ENSSSCG00000036146, ENSSSCG00000010311, ENSSSCG00000010199, ENSSSCG00000051205, ENSSSCG00000010254, ENSSSCG00000032191, ENSSSCG00000007139, ENSSSCG00000007356, ENSSSCG00000007477, ENSSSCG00000007058, ENSSSCG00000009735, ENSSSCG00000009856, ENSSSCG00000007056,…
KEGG_PATHWAY	ssc00591:Linoleic acid metabolism	11	0.548628	0.000398	ENSSSCG00000010546, ENSSSCG00000061845, ENSSSCG00000058016, ENSSSCG00000058563, ENSSSCG00000010291, ENSSSCG00000010780, ENSSSCG00000055326, ENSSSCG00000029501, ENSSSCG00000059716, ENSSSCG00000010023, ENSSSCG00000035347
AOTD Yorkshire
Category	Term	Count	%	PValue	Genes
GOTERM_CC_DIRECT	GO:0005654~nucleoplasm	1161	11.3712	2.1e-17	ENSSSCG00000005343, ENSSSCG00000029311, ENSSSCG00000009946, ENSSSCG00000009704, ENSSSCG00000008618, ENSSSCG00000009709, ENSSSCG00000030546, ENSSSCG00000016237, ENSSSCG00000014058, ENSSSCG00000036095, ENSSSCG00000026038, ENSSSCG00000042767, ENSSSCG00000040107, ENSSSCG00000028699, ENSSSCG00000005576, ENSSSCG00000027128, ENSSSCG00000009714, ENSSSCG00000010702, ENSSSCG00000053677, ENSSSCG00000016010,…
GOTERM_MF_DIRECT	GO:0046872~metal ion binding	953	9.33399	1.7e-14	ENSSSCG00000010931, ENSSSCG00000005343, ENSSSCG00000007520, ENSSSCG00000008613, ENSSSCG00000055840, ENSSSCG00000026045, ENSSSCG00000048076, ENSSSCG00000026043, ENSSSCG00000033816, ENSSSCG00000032969, ENSSSCG00000014298, ENSSSCG00000014056, ENSSSCG00000054995, ENSSSCG00000030300, ENSSSCG00000020976, ENSSSCG00000040107, ENSSSCG00000004004, ENSSSCG00000007754, ENSSSCG00000005575, ENSSSCG00000007993,…
GOTERM_MF_DIRECT	GO:0000981~DNA-binding transcription factor activity, RNA polymerase II-specific	582	5.70029	3.19e-13	ENSSSCG00000026161, ENSSSCG00000030662, ENSSSCG00000003043, ENSSSCG00000055840, ENSSSCG00000026045, ENSSSCG00000008618, ENSSSCG00000033816, ENSSSCG00000032969, ENSSSCG00000032606, ENSSSCG00000016117, ENSSSCG00000032962, ENSSSCG00000021941, ENSSSCG00000036098, ENSSSCG00000021946, ENSSSCG00000004004, ENSSSCG00000003037, ENSSSCG00000009831, ENSSSCG00000005576, ENSSSCG00000003030, ENSSSCG00000055618,…
GOTERM_CC_DIRECT	GO:0005829~cytosol	1578	15.4554	7.1e-13	ENSSSCG00000029311, ENSSSCG00000032968, ENSSSCG00000014298, ENSSSCG00000036095, ENSSSCG00000042767, ENSSSCG00000007516, ENSSSCG00000040107, ENSSSCG00000027128, ENSSSCG00000003152, ENSSSCG00000003154, ENSSSCG00000009714, ENSSSCG00000009716, ENSSSCG00000010702, ENSSSCG00000010703, ENSSSCG00000016008, ENSSSCG00000016010, ENSSSCG00000007508, ENSSSCG00000007507, ENSSSCG00000010706, ENSSSCG00000007505,…
GOTERM_MF_DIRECT	GO:0000978~RNA polymerase II cis-regulatory region sequence-specific DNA binding	577	5.65132	8.75e-09	ENSSSCG00000026161, ENSSSCG00000003043, ENSSSCG00000055840, ENSSSCG00000026045, ENSSSCG00000008618, ENSSSCG00000032969, ENSSSCG00000032606, ENSSSCG00000016117, ENSSSCG00000032962, ENSSSCG00000021941, ENSSSCG00000036098, ENSSSCG00000021946, ENSSSCG00000040107, ENSSSCG00000004004, ENSSSCG00000003037, ENSSSCG00000009831, ENSSSCG00000005576, ENSSSCG00000003152, ENSSSCG00000055618, ENSSSCG00000032710,…
KEGG_PATHWAY	ssc05168:Herpes simplex virus 1 infection	200	1.95886	3.95e-08	ENSSSCG00000039914, ENSSSCG00000026045, ENSSSCG00000013648, ENSSSCG00000009828, ENSSSCG00000032969, ENSSSCG00000055846, ENSSSCG00000033496, ENSSSCG00000054995, ENSSSCG00000036886, ENSSSCG00000032963, ENSSSCG00000002988, ENSSSCG00000051929, ENSSSCG00000021946, ENSSSCG00000002989, ENSSSCG00000008066, ENSSSCG00000024771, ENSSSCG00000004004, ENSSSCG00000005215, ENSSSCG00000003395, ENSSSCG00000059894,…
GOTERM_MF_DIRECT	GO:0030246~carbohydrate binding	96	0.940255	5.53e-08	ENSSSCG00000008414, ENSSSCG00000033854, ENSSSCG00000010654, ENSSSCG00000055445, ENSSSCG00000010336, ENSSSCG00000009705, ENSSSCG00000056057, ENSSSCG00000013720, ENSSSCG00000013403, ENSSSCG00000010334, ENSSSCG00000014136, ENSSSCG00000035875, ENSSSCG00000060070, ENSSSCG00000039200, ENSSSCG00000031916, ENSSSCG00000039880, ENSSSCG00000000647, ENSSSCG00000039287, ENSSSCG00000025629, ENSSSCG00000063148,…
GOTERM_BP_DIRECT	GO:0031424~keratinization	43	0.421156	1.47e-08	ENSSSCG00000006595, ENSSSCG00000052051, ENSSSCG00000055984, ENSSSCG00000060319, ENSSSCG00000053487, ENSSSCG00000000250, ENSSSCG00000057223, ENSSSCG00000053481, ENSSSCG00000049188, ENSSSCG00000020838, ENSSSCG00000038966, ENSSSCG00000061182, ENSSSCG00000053408, ENSSSCG00000000248, ENSSSCG00000000249, ENSSSCG00000036791, ENSSSCG00000062214, ENSSSCG00000000247, ENSSSCG00000061201, ENSSSCG00000024474,…
GOTERM_MF_DIRECT	GO:0000977~RNA polymerase II transcription regulatory region sequence-specific DNA binding	133	1.30264	2.57e-07	ENSSSCG00000029035, ENSSSCG00000030662, ENSSSCG00000055840, ENSSSCG00000010897, ENSSSCG00000033816, ENSSSCG00000045482, ENSSSCG00000032969, ENSSSCG00000022634, ENSSSCG00000027409, ENSSSCG00000003715, ENSSSCG00000002741, ENSSSCG00000024253, ENSSSCG00000009794, ENSSSCG00000040745, ENSSSCG00000003037, ENSSSCG00000005730, ENSSSCG00000009831, ENSSSCG00000003030, ENSSSCG00000032673, ENSSSCG00000031342,…
KEGG_PATHWAY	ssc01100:Metabolic pathways	736	7.20862	2.26e-06	ENSSSCG00000009942, ENSSSCG00000026044, ENSSSCG00000009705, ENSSSCG00000034905, ENSSSCG00000009708, ENSSSCG00000030425, ENSSSCG00000030546, ENSSSCG00000030547, ENSSSCG00000036095, ENSSSCG00000014187, ENSSSCG00000057909, ENSSSCG00000032607, ENSSSCG00000010937, ENSSSCG00000007872, ENSSSCG00000008624, ENSSSCG00000027381, ENSSSCG00000007992, ENSSSCG00000003154, ENSSSCG00000003395, ENSSSCG00000010947,…
GOTERM_MF_DIRECT	GO:0030280~structural constituent of skin epidermis	33	0.323213	9.49e-07	ENSSSCG00000052051, ENSSSCG00000060319, ENSSSCG00000000250, ENSSSCG00000057223, ENSSSCG00000053481, ENSSSCG00000020838, ENSSSCG00000038966, ENSSSCG00000000248, ENSSSCG00000000249, ENSSSCG00000036791, ENSSSCG00000000247, ENSSSCG00000061201, ENSSSCG00000024474, ENSSSCG00000000240, ENSSSCG00000028334, ENSSSCG00000027548, ENSSSCG00000000241, ENSSSCG00000024610, ENSSSCG00000006620, ENSSSCG00000024092,…
GOTERM_MF_DIRECT	GO:0005126~cytokine receptor binding	40	0.391773	1.25e-06	ENSSSCG00000057864, ENSSSCG00000057840, ENSSSCG00000033910, ENSSSCG00000058698, ENSSSCG00000013888, ENSSSCG00000005163, ENSSSCG00000031075, ENSSSCG00000013648, ENSSSCG00000051680, ENSSSCG00000055846, ENSSSCG00000056734, ENSSSCG00000052950, ENSSSCG00000057745, ENSSSCG00000053403, ENSSSCG00000060250, ENSSSCG00000021504, ENSSSCG00000014281, ENSSSCG00000063341, ENSSSCG00000057273, ENSSSCG00000063223,…
KEGG_PATHWAY	ssc04270:Vascular smooth muscle contraction	85	0.832517	4.85e-06	ENSSSCG00000013408, ENSSSCG00000008578, ENSSSCG00000007520, ENSSSCG00000029279, ENSSSCG00000034429, ENSSSCG00000003040, ENSSSCG00000007163, ENSSSCG00000009828, ENSSSCG00000010054, ENSSSCG00000011141, ENSSSCG00000036402, ENSSSCG00000037856, ENSSSCG00000026517, ENSSSCG00000027407, ENSSSCG00000038077, ENSSSCG00000027127, ENSSSCG00000061442, ENSSSCG00000008540, ENSSSCG00000003754, ENSSSCG00000003431,…
GOTERM_MF_DIRECT	GO:0019901~protein kinase binding	202	1.97845	2.62e-06	ENSSSCG00000010931, ENSSSCG00000011107, ENSSSCG00000013647, ENSSSCG00000009828, ENSSSCG00000016118, ENSSSCG00000013643, ENSSSCG00000032964, ENSSSCG00000011102, ENSSSCG00000011101, ENSSSCG00000024418, ENSSSCG00000021944, ENSSSCG00000038398, ENSSSCG00000020736, ENSSSCG00000037065, ENSSSCG00000000444, ENSSSCG00000024771, ENSSSCG00000007878, ENSSSCG00000023204, ENSSSCG00000006666, ENSSSCG00000003155,…
GOTERM_MF_DIRECT	GO:0005132~type I interferon receptor binding	32	0.313418	4.85e-06	ENSSSCG00000057864, ENSSSCG00000033910, ENSSSCG00000058698, ENSSSCG00000005163, ENSSSCG00000051680, ENSSSCG00000055846, ENSSSCG00000056734, ENSSSCG00000052950, ENSSSCG00000057745, ENSSSCG00000053403, ENSSSCG00000060250, ENSSSCG00000021504, ENSSSCG00000050619, ENSSSCG00000063341, ENSSSCG00000057273, ENSSSCG00000063223, ENSSSCG00000060359, ENSSSCG00000005136, ENSSSCG00000060748, ENSSSCG00000057852,…
GOTERM_MF_DIRECT	GO:0005509~calcium ion binding	344	3.36925	5.62e-06	ENSSSCG00000028341, ENSSSCG00000005584, ENSSSCG00000006431, ENSSSCG00000027371, ENSSSCG00000008615, ENSSSCG00000003161, ENSSSCG00000026043, ENSSSCG00000050398, ENSSSCG00000036402, ENSSSCG00000013880, ENSSSCG00000011101, ENSSSCG00000025869, ENSSSCG00000002987, ENSSSCG00000025629, ENSSSCG00000000207, ENSSSCG00000003711, ENSSSCG00000003156, ENSSSCG00000005699, ENSSSCG00000005455, ENSSSCG00000036516,…
GOTERM_MF_DIRECT	GO:0005515~protein binding	1030	10.0881	8.08e-06	ENSSSCG00000027130, ENSSSCG00000005340, ENSSSCG00000009702, ENSSSCG00000009945, ENSSSCG00000009946, ENSSSCG00000008619, ENSSSCG00000032967, ENSSSCG00000032964, ENSSSCG00000037188, ENSSSCG00000014061, ENSSSCG00000003159, ENSSSCG00000007757, ENSSSCG00000005338, ENSSSCG00000025188, ENSSSCG00000009950, ENSSSCG00000007511, ENSSSCG00000029305, ENSSSCG00000005576, ENSSSCG00000033800, ENSSSCG00000007991,…
GOTERM_BP_DIRECT	GO:0033141~positive regulation of peptidyl-serine phosphorylation of STAT protein	35	0.342801	9.21e-07	ENSSSCG00000057864, ENSSSCG00000033910, ENSSSCG00000058698, ENSSSCG00000005163, ENSSSCG00000051680, ENSSSCG00000055846, ENSSSCG00000056734, ENSSSCG00000052950, ENSSSCG00000010199, ENSSSCG00000057745, ENSSSCG00000032963, ENSSSCG00000053403, ENSSSCG00000060250, ENSSSCG00000021504, ENSSSCG00000050619, ENSSSCG00000063341, ENSSSCG00000057273, ENSSSCG00000063223, ENSSSCG00000060359, ENSSSCG00000040961,…
GOTERM_BP_DIRECT	GO:0006357~regulation of transcription by RNA polymerase II	635	6.21939	1.29e-06	ENSSSCG00000026161, ENSSSCG00000030662, ENSSSCG00000033811, ENSSSCG00000055840, ENSSSCG00000040109, ENSSSCG00000026045, ENSSSCG00000009704, ENSSSCG00000006790, ENSSSCG00000008618, ENSSSCG00000033816, ENSSSCG00000032969, ENSSSCG00000016117, ENSSSCG00000014177, ENSSSCG00000032962, ENSSSCG00000021941, ENSSSCG00000036098, ENSSSCG00000040107, ENSSSCG00000004004, ENSSSCG00000040588, ENSSSCG00000009831,…
GOTERM_BP_DIRECT	GO:0002323~natural killer cell activation involved in immune response	34	0.333007	1.74e-06	ENSSSCG00000057864, ENSSSCG00000033910, ENSSSCG00000058698, ENSSSCG00000006374, ENSSSCG00000005163, ENSSSCG00000051680, ENSSSCG00000055846, ENSSSCG00000056734, ENSSSCG00000052950, ENSSSCG00000057745, ENSSSCG00000053403, ENSSSCG00000060250, ENSSSCG00000021504, ENSSSCG00000050619, ENSSSCG00000063341, ENSSSCG00000057273, ENSSSCG00000063223, ENSSSCG00000060359, ENSSSCG00000005136, ENSSSCG00000060748,…
GOTERM_BP_DIRECT	GO:0043330~response to exogenous dsRNA	43	0.421156	3.14e-06	ENSSSCG00000057864, ENSSSCG00000033910, ENSSSCG00000058698, ENSSSCG00000005163, ENSSSCG00000051680, ENSSSCG00000008619, ENSSSCG00000055846, ENSSSCG00000056734, ENSSSCG00000052950, ENSSSCG00000057745, ENSSSCG00000053403, ENSSSCG00000040682, ENSSSCG00000038073, ENSSSCG00000060250, ENSSSCG00000021504, ENSSSCG00000050619, ENSSSCG00000037483, ENSSSCG00000030408, ENSSSCG00000063341, ENSSSCG00000057273,…
KEGG_PATHWAY	ssc00270:Cysteine and methionine metabolism	38	0.372184	8.5e-05	ENSSSCG00000010337, ENSSSCG00000005287, ENSSSCG00000007287, ENSSSCG00000057522, ENSSSCG00000010537, ENSSSCG00000055869, ENSSSCG00000013363, ENSSSCG00000032985, ENSSSCG00000013366, ENSSSCG00000036865, ENSSSCG00000006925, ENSSSCG00000009870, ENSSSCG00000025486, ENSSSCG00000003139, ENSSSCG00000005135, ENSSSCG00000038190, ENSSSCG00000007278, ENSSSCG00000037549, ENSSSCG00000013976, ENSSSCG00000013756,…
GOTERM_MF_DIRECT	GO:0003677~DNA binding	406	3.97649	3.17e-05	ENSSSCG00000005101, ENSSSCG00000005582, ENSSSCG00000055840, ENSSSCG00000026045, ENSSSCG00000009704, ENSSSCG00000050273, ENSSSCG00000033816, ENSSSCG00000032969, ENSSSCG00000008619, ENSSSCG00000054995, ENSSSCG00000014177, ENSSSCG00000021941, ENSSSCG00000004004, ENSSSCG00000005575, ENSSSCG00000009831, ENSSSCG00000006663, ENSSSCG00000006540, ENSSSCG00000047099, ENSSSCG00000032834, ENSSSCG00000016374,…
KEGG_PATHWAY	ssc00590:Arachidonic acid metabolism	49	0.479922	0.000116	ENSSSCG00000032488, ENSSSCG00000061845, ENSSSCG00000034429, ENSSSCG00000010055, ENSSSCG00000055326, ENSSSCG00000011147, ENSSSCG00000010056, ENSSSCG00000000406, ENSSSCG00000063387, ENSSSCG00000026554, ENSSSCG00000003754, ENSSSCG00000062058, ENSSSCG00000005533, ENSSSCG00000029501, ENSSSCG00000021386, ENSSSCG00000010546, ENSSSCG00000033887, ENSSSCG00000058443, ENSSSCG00000058563, ENSSSCG00000010780,…
GOTERM_CC_DIRECT	GO:0043231~intracellular membrane-bounded organelle	164	1.60627	4.14e-05	ENSSSCG00000061845, ENSSSCG00000008337, ENSSSCG00000006551, ENSSSCG00000027013, ENSSSCG00000014339, ENSSSCG00000035958, ENSSSCG00000006392, ENSSSCG00000010132, ENSSSCG00000030546, ENSSSCG00000030425, ENSSSCG00000055326, ENSSSCG00000010015, ENSSSCG00000032964, ENSSSCG00000039119, ENSSSCG00000005618, ENSSSCG00000037185, ENSSSCG00000061684, ENSSSCG00000000046, ENSSSCG00000008185, ENSSSCG00000003712,…
GOTERM_CC_DIRECT	GO:0005739~mitochondrion	482	4.72086	4.63e-05	ENSSSCG00000007763, ENSSSCG00000006552, ENSSSCG00000028343, ENSSSCG00000009825, ENSSSCG00000009828, ENSSSCG00000008619, ENSSSCG00000030428, ENSSSCG00000031757, ENSSSCG00000025190, ENSSSCG00000030544, ENSSSCG00000014063, ENSSSCG00000062012, ENSSSCG00000027127, ENSSSCG00000026038, ENSSSCG00000043977, ENSSSCG00000003035, ENSSSCG00000006667, ENSSSCG00000005576, ENSSSCG00000014074, ENSSSCG00000014076,…
GOTERM_BP_DIRECT	GO:0042100~B cell proliferation	46	0.450539	9.94e-06	ENSSSCG00000057864, ENSSSCG00000029870, ENSSSCG00000033910, ENSSSCG00000058698, ENSSSCG00000005163, ENSSSCG00000051680, ENSSSCG00000055846, ENSSSCG00000032527, ENSSSCG00000056734, ENSSSCG00000052950, ENSSSCG00000031115, ENSSSCG00000057745, ENSSSCG00000053403, ENSSSCG00000034390, ENSSSCG00000060250, ENSSSCG00000021504, ENSSSCG00000050619, ENSSSCG00000063341, ENSSSCG00000057273, ENSSSCG00000063223,…
GOTERM_BP_DIRECT	GO:0006355~regulation of DNA-templated transcription	278	2.72282	1.35e-05	ENSSSCG00000005101, ENSSSCG00000000690, ENSSSCG00000003043, ENSSSCG00000055840, ENSSSCG00000026045, ENSSSCG00000013406, ENSSSCG00000050273, ENSSSCG00000033816, ENSSSCG00000045482, ENSSSCG00000033496, ENSSSCG00000054995, ENSSSCG00000036886, ENSSSCG00000033497, ENSSSCG00000032962, ENSSSCG00000003715, ENSSSCG00000021946, ENSSSCG00000008066, ENSSSCG00000004004, ENSSSCG00000009831, ENSSSCG00000029547,…
GOTERM_MF_DIRECT	GO:0001228~DNA-binding transcription activator activity, RNA polymerase II-specific	232	2.27228	8.16e-05	ENSSSCG00000030662, ENSSSCG00000008618, ENSSSCG00000045482, ENSSSCG00000032969, ENSSSCG00000016117, ENSSSCG00000036886, ENSSSCG00000002867, ENSSSCG00000002866, ENSSSCG00000002741, ENSSSCG00000040107, ENSSSCG00000008066, ENSSSCG00000003037, ENSSSCG00000034211, ENSSSCG00000032710, ENSSSCG00000016011, ENSSSCG00000036086, ENSSSCG00000035791, ENSSSCG00000040215, ENSSSCG00000004910, ENSSSCG00000040579,…
GOTERM_MF_DIRECT	GO:0001227~DNA-binding transcription repressor activity, RNA polymerase II-specific	190	1.86092	9.24e-05	ENSSSCG00000037617, ENSSSCG00000026161, ENSSSCG00000029035, ENSSSCG00000055840, ENSSSCG00000007484, ENSSSCG00000010416, ENSSSCG00000033816, ENSSSCG00000036002, ENSSSCG00000045482, ENSSSCG00000032969, ENSSSCG00000031912, ENSSSCG00000034980, ENSSSCG00000054995, ENSSSCG00000002908, ENSSSCG00000037215, ENSSSCG00000013761, ENSSSCG00000002988, ENSSSCG00000036098, ENSSSCG00000024253, ENSSSCG00000025343,…
KEGG_PATHWAY	ssc04630:JAK-STAT signaling pathway	93	0.910872	0.000521	ENSSSCG00000010974, ENSSSCG00000013888, ENSSSCG00000013648, ENSSSCG00000039314, ENSSSCG00000055846, ENSSSCG00000013766, ENSSSCG00000035357, ENSSSCG00000032963, ENSSSCG00000030906, ENSSSCG00000055807, ENSSSCG00000021504, ENSSSCG00000002989, ENSSSCG00000057273, ENSSSCG00000003799, ENSSSCG00000025188, ENSSSCG00000062696, ENSSSCG00000000482, ENSSSCG00000005215, ENSSSCG00000029668, ENSSSCG00000005015,…
KEGG_PATHWAY	ssc00591:Linoleic acid metabolism	27	0.264447	0.000527	ENSSSCG00000061845, ENSSSCG00000036504, ENSSSCG00000058016, ENSSSCG00000034429, ENSSSCG00000055326, ENSSSCG00000023320, ENSSSCG00000040569, ENSSSCG00000029501, ENSSSCG00000003499, ENSSSCG00000058502, ENSSSCG00000010546, ENSSSCG00000056323, ENSSSCG00000033887, ENSSSCG00000034756, ENSSSCG00000003494, ENSSSCG00000058563, ENSSSCG00000010780, ENSSSCG00000031106, ENSSSCG00000059716, ENSSSCG00000052306,…
KEGG_PATHWAY	ssc05200:Pathways in cancer	260	2.54652	0.000549	ENSSSCG00000007520, ENSSSCG00000013888, ENSSSCG00000003040, ENSSSCG00000010131, ENSSSCG00000055846, ENSSSCG00000039236, ENSSSCG00000011104, ENSSSCG00000032963, ENSSSCG00000011101, ENSSSCG00000023329, ENSSSCG00000026958, ENSSSCG00000016244, ENSSSCG00000010380, ENSSSCG00000037066, ENSSSCG00000002987, ENSSSCG00000021944, ENSSSCG00000008061, ENSSSCG00000002866, ENSSSCG00000002989, ENSSSCG00000027127,…
KEGG_PATHWAY	ssc04820:Cytoskeleton in muscle cells	124	1.2145	0.00055	ENSSSCG00000000293, ENSSSCG00000029311, ENSSSCG00000040507, ENSSSCG00000006391, ENSSSCG00000010493, ENSSSCG00000036402, ENSSSCG00000011101, ENSSSCG00000016244, ENSSSCG00000027407, ENSSSCG00000020976, ENSSSCG00000036132, ENSSSCG00000063066, ENSSSCG00000023322, ENSSSCG00000044700, ENSSSCG00000010304, ENSSSCG00000022492, ENSSSCG00000016009, ENSSSCG00000036237, ENSSSCG00000016245, ENSSSCG00000010144,…
GOTERM_BP_DIRECT	GO:0002286~T cell activation involved in immune response	34	0.333007	2.34e-05	ENSSSCG00000057864, ENSSSCG00000033910, ENSSSCG00000058698, ENSSSCG00000005163, ENSSSCG00000051680, ENSSSCG00000055846, ENSSSCG00000056734, ENSSSCG00000052950, ENSSSCG00000057745, ENSSSCG00000053403, ENSSSCG00000060250, ENSSSCG00000021504, ENSSSCG00000050619, ENSSSCG00000063341, ENSSSCG00000057273, ENSSSCG00000063223, ENSSSCG00000060359, ENSSSCG00000005136, ENSSSCG00000060748, ENSSSCG00000057852,…
GOTERM_CC_DIRECT	GO:0000139~Golgi membrane	190	1.86092	0.000156	ENSSSCG00000030420, ENSSSCG00000032321, ENSSSCG00000003561, ENSSSCG00000010138, ENSSSCG00000009705, ENSSSCG00000000290, ENSSSCG00000037213, ENSSSCG00000013886, ENSSSCG00000013403, ENSSSCG00000033015, ENSSSCG00000031236, ENSSSCG00000025109, ENSSSCG00000011074, ENSSSCG00000040182, ENSSSCG00000037065, ENSSSCG00000006824, ENSSSCG00000003795, ENSSSCG00000062656, ENSSSCG00000009798, ENSSSCG00000024379,…
GOTERM_MF_DIRECT	GO:0005506~iron ion binding	92	0.901077	0.000164	ENSSSCG00000055761, ENSSSCG00000061845, ENSSSCG00000007486, ENSSSCG00000027013, ENSSSCG00000032803, ENSSSCG00000013842, ENSSSCG00000055326, ENSSSCG00000055127, ENSSSCG00000032765, ENSSSCG00000053468, ENSSSCG00000016087, ENSSSCG00000023920, ENSSSCG00000023607, ENSSSCG00000023320, ENSSSCG00000061684, ENSSSCG00000000046, ENSSSCG00000058165, ENSSSCG00000003754, ENSSSCG00000008221, ENSSSCG00000025305,…

## Sheet: TOP10_GO terms and KEGGs
Supplementary Table 7. TOP 10 Functional enrichment analysis of candidate genes based on GO and KEGG pathway annotations for AFIV and AOTD Landrace breed and AOTD Yorkshire breed.
AFIV - Landrace
Category	Term	Count	%	PValue
KEGG_PATHWAY	ssc01100:Metabolic pathways	1265	7.09399	1.0391e-21
GOTERM_MF_DIRECT	GO:0046872~metal ion binding	1527	8.56326	2.47845e-20
GOTERM_MF_DIRECT	GO:0005524~ATP binding	1140	6.393	7.82171e-15
GOTERM_CC_DIRECT	GO:0005739~mitochondrion	824	4.62091	5.06799e-13
GOTERM_MF_DIRECT	GO:0000981~DNA-binding transcription factor activity, RNA polymerase II-specific	898	5.03589	3.57072e-13
GOTERM_CC_DIRECT	GO:0005794~Golgi apparatus	637	3.57223	1.60336e-12
GOTERM_MF_DIRECT	GO:0042803~protein homodimerization activity	489	2.74226	2.17525e-12
GOTERM_CC_DIRECT	GO:0005783~endoplasmic reticulum	611	3.42642	2.38298e-11
GOTERM_MF_DIRECT	GO:0042802~identical protein binding	876	4.91252	5.76532e-11
GOTERM_CC_DIRECT	GO:0030424~axon	213	1.19448	2.47957e-10
AOTD - Landrace
Category	Term	Count	%	PValue
KEGG_PATHWAY	ssc00590:Arachidonic acid metabolism	23	1.14713	3.13e-08
KEGG_PATHWAY	ssc01100:Metabolic pathways	172	8.57855	3.42e-07
KEGG_PATHWAY	ssc05204:Chemical carcinogenesis - DNA adducts	17	0.84788	5.82e-06
GOTERM_MF_DIRECT	GO:0030414~peptidase inhibitor activity	10	0.498753	1.46e-05
GOTERM_MF_DIRECT	GO:0004090~carbonyl reductase (NADPH) activity	8	0.399002	2.16e-05
KEGG_PATHWAY	ssc04020:Calcium signaling pathway	37	1.84539	0.000382
KEGG_PATHWAY	ssc00591:Linoleic acid metabolism	11	0.548628	0.000398
AOTD - Yorkshire
Category	Term	Count	%	PValue
GOTERM_CC_DIRECT	GO:0005654~nucleoplasm	1161	11.3712	2.1e-17
GOTERM_MF_DIRECT	GO:0046872~metal ion binding	953	9.33399	1.7e-14
GOTERM_MF_DIRECT	GO:0000981~DNA-binding transcription factor activity, RNA polymerase II-specific	582	5.70029	3.19e-13
GOTERM_CC_DIRECT	GO:0005829~cytosol	1578	15.4554	7.1e-13
GOTERM_MF_DIRECT	GO:0000978~RNA polymerase II cis-regulatory region sequence-specific DNA binding	577	5.65132	8.75e-09
KEGG_PATHWAY	ssc05168:Herpes simplex virus 1 infection	200	1.95886	3.95e-08
GOTERM_MF_DIRECT	GO:0030246~carbohydrate binding	96	0.940255	5.53e-08
GOTERM_BP_DIRECT	GO:0031424~keratinization	43	0.421156	1.47e-08
GOTERM_MF_DIRECT	GO:0000977~RNA polymerase II transcription regulatory region sequence-specific DNA binding	133	1.30264	2.57e-07
KEGG_PATHWAY	ssc01100:Metabolic pathways	736	7.20862	2.26e-06

## Sheet: Transcription_Factor_PPIs
Supplementary Table 8. Enrichment analysis of transcription factors associated with candidate genes for AFIV and AOTD in the Landrace breed and AOTD in the Yorkshire breed.
AFIV Landrace
Term	Overlap	Adjusted P-value	Old P-value	Odds Ratio	Combined Score	Genes
STAT5B	75/81	3.01002e-05	0	5.74886	89.0166	APP;GSK3B;FLT3;NR3C1;ETS1;ETS2;CRKL;GHR;TFG;CTLA4;EP300;CCR5;JAK2;JAK3;JAK1;PIAS4;PDGFRA;PIAS3;CISH;IL15;TYK2;PRLR;PIAS2;PIAS1;NCOR2;BCR;TOM1L1;HCK;NIF3L1;AFTPH;HAX1;DMRTA1;KIT;PGR;CRK;IRF9;SHC1;SRC;CXCR4;CBL;EGFR;PPP2CA;ANKMY2;MAPK8;SERTAD1;ERBB4;DPP9;UBC;ABL1;MAPK1;STAP2;RPRD1B;RPRD1A;PTPN1;CREBBP;POU2F1;VCAM1;SURF2;STAT1;INSR;ELP2;PTPN11;PTK6;NMI;EPOR;IL2RA;DNAJA3;CDK2;IL2RB;PTPN6;TEK;CD247;IL…
STAT3	204/246	3.01002e-05	0	2.24223	34.4794	RB1;IL23R;CCP110;STMN3;RPS6KA5;CAPNS1;PPP2R1B;TRIM28;STMN1;KDR;ARFIP1;SUPT20H;EPHB1;SULT2A1;EPHA5;PRKCG;SCAF11;PRKCB;PRKCE;KRT1;ECH1;PRKCD;DAPK3;HNF1A;CPT1C;RUNX2;NIF3L1;EPHA3;CTR9;GATA2;NLK;PRKCZ;HIF1A;ZNF148;PPARGC1A;LYN;CCR1;CREBBP;JUN;SS18L1;INSR;SIAH2;SIAH1;EIF2AK2;NMI;SMARCA4;IL22RA1;HNRNPM;RET;DIRAS3;SETD7;HOXC11;IKBKB;RAC1;CCR5;JAK2;JAK3;CCR2;JAK1;NCOA1;SYK;IFNGR1;TYK2;FOS;SIRT1;GNL3;MLF2…
RARA	146/175	0.000534238	0	2.31899	28.0494	SPI1;MPL;HNRNPU;UBE3A;HR;NR3C1;GRIP1;RUVBL1;SAP130;TRIM24;EP300;PRKACA;USP7;MECR;ARID5A;LMO7;MED6;RUNX1;ARMC1;RBP2;TBL1XR1;MRTO4;LRIF1;SQSTM1;AJUBA;PPEF2;CLOCK;DNMT1;TSHZ1;BAZ2B;GATA2;NPAS2;FOXO1;ACACA;TAF5L;DHX30;BAG3;UBC;BAG1;NKX2-1;NRBF2;ZNF423;CREBBP;HACE1;POU2F1;GADD45B;GADD45A;ZBTB16;SIAH1;FN1;TRIP4;NFATC2;FANCC;NR0B2;ESR1;PRDX6;HNRNPL;NR4A2;CDK7;SNW1;CNOT1;DLG4;SP1;COPS2;GNAQ;TADA3;CDK1;PI…
[truncated: 67 more rows]
